# Supplementary material for: 6-(3,5-Dimeth­oxy­benzyl­amino)-9-(oxan-2-yl)-9H-purine
Source: Acta Crystallogr Sect E Struct Rep Online. 2013 Mar 13;69(Pt 4):o533. doi: 10.1107/S1600536813006697 (PMC3629587; doi:10.1107/S1600536813006697)
Supplement: Supplementary file 2 [file e-69-0o533-Isup2.hkl]

# 
# h,k,l, Fc-squared, Fo-squared, sigma(Fo-squared) and status flag 
# 
data_I
_shelx_title ' ip_07_02_slow in P-1' 
_shelx_refln_list_code          4 
_shelx_F_calc_maximum      138.66 
_exptl_crystal_F_000       392.00 
_reflns_d_resolution_high  0.8409 
 
loop_ 
 _symmetry_equiv_pos_as_xyz 
 'x, y, z' 
 '-x, -y, -z' 
 
_cell_length_a     8.6978 
_cell_length_b     8.8318 
_cell_length_c    12.1517 
_cell_angle_alpha  84.808 
_cell_angle_beta   78.674 
_cell_angle_gamma  82.039 
 
_shelx_F_squared_multiplier     1.000 
 
loop_ 
 _refln_index_h 
 _refln_index_k 
 _refln_index_l 
 _refln_F_squared_calc 
 _refln_F_squared_meas 
 _refln_F_squared_sigma 
 _refln_observed_status 
   2   0   0     1635.40     1584.55      4.81 o 
   3   0   0     3006.34     3020.58     10.95 o 
   4   0   0      287.64      284.27      2.55 o 
   5   0   0      767.96      789.22      3.19 o 
   6   0   0       45.14       55.40      1.78 o 
   7   0   0       38.36       35.46      0.79 o 
   8   0   0      233.40      224.95      1.56 o 
   9   0   0        0.18        1.33      0.74 o 
  10   0   0        0.35        0.00      1.33 o 
  -9   1   0       74.02       70.87      1.15 o 
  -8   1   0       11.83       13.15      0.78 o 
  -7   1   0       45.83       50.01      0.88 o 
  -6   1   0        6.48        5.99      0.41 o 
  -5   1   0      172.80      171.34      0.84 o 
  -4   1   0      638.11      665.27      1.21 o 
  -3   1   0      256.40      217.28      1.78 o 
  -2   1   0       71.10       61.93      0.54 o 
  -1   1   0      952.99     1060.61      8.52 o 
   1   1   0      383.28      187.46      0.74 o 
   2   1   0       78.72       74.53      0.48 o 
   3   1   0      151.16      187.64      3.10 o 
   4   1   0        8.47       14.23      0.45 o 
   5   1   0      108.46       98.37      1.63 o 
   6   1   0      145.80      149.81      8.76 o 
   7   1   0      314.52      313.01      1.62 o 
   8   1   0      170.52      178.22      3.26 o 
   9   1   0       85.10       90.49      1.21 o 
  10   1   0        4.75        4.37      1.44 o 
  -9   2   0        1.09        2.00      0.78 o 
  -8   2   0      467.46      490.45      6.82 o 
  -7   2   0        2.83        4.44      0.51 o 
  -6   2   0      188.81      194.61      1.69 o 
  -5   2   0        7.19       14.62      0.43 o 
  -4   2   0      967.20      939.18      2.28 o 
  -3   2   0        9.18        5.68      0.35 o 
  -2   2   0        2.83        5.59      0.21 o 
  -1   2   0     5397.64     5379.19     23.43 o 
   0   2   0      692.81      747.05      4.32 o 
   1   2   0     1923.66     1950.83     19.11 o 
   2   2   0      101.20       65.21      1.13 o 
   3   2   0      485.34      454.24      2.19 o 
   4   2   0       51.76       51.28      0.59 o 
   5   2   0      498.14      489.05     11.52 o 
   6   2   0        9.03        7.70      0.52 o 
   7   2   0      633.59      605.37     22.37 o 
   8   2   0       17.26       21.03      0.77 o 
   9   2   0      165.06      163.72      2.31 o 
  10   2   0       46.88       47.89      1.80 o 
  -9   3   0        8.00        5.32      1.18 o 
  -8   3   0      248.30      254.42      2.98 o 
  -7   3   0      616.86      609.70      6.98 o 
  -6   3   0      690.85      686.58      4.28 o 
  -5   3   0      172.07      175.44      2.01 o 
  -4   3   0      218.92      184.78      1.45 o 
  -3   3   0      308.76      312.03      1.93 o 
  -2   3   0       44.07      103.89     18.09 o 
  -1   3   0      927.20      872.79      7.84 o 
   0   3   0     1133.00     1163.19      5.81 o 
   1   3   0     1589.87     1647.32     18.16 o 
   2   3   0      142.74      135.73      1.64 o 
   3   3   0       79.20       71.61      0.46 o 
   4   3   0        4.77        9.83      0.42 o 
   5   3   0      110.55      118.46      0.90 o 
   6   3   0       41.19       43.80      0.72 o 
   7   3   0        1.46        2.71      1.08 o 
   8   3   0       94.32       97.63      7.51 o 
   9   3   0       16.38       18.03      1.39 o 
  10   3   0        6.82        2.14      1.43 o 
  -8   4   0       78.68       75.10      1.60 o 
  -7   4   0      208.72      205.54      4.35 o 
  -6   4   0        4.10        2.62      0.61 o 
  -5   4   0       21.39       16.54      0.62 o 
  -4   4   0        0.22        2.35      0.29 o 
  -3   4   0       52.25       47.40      0.79 o 
  -2   4   0      117.92      150.90      1.87 o 
  -1   4   0     2793.23     3063.57     13.50 o 
   0   4   0     1833.77     1813.92     11.93 o 
   1   4   0      736.64      711.59      2.74 o 
   2   4   0        1.68        1.17      0.36 o 
   3   4   0      474.06      434.84      1.87 o 
   4   4   0        2.22        0.91      0.40 o 
   5   4   0      177.57      157.73      1.91 o 
   6   4   0        8.80        7.05      0.40 o 
   7   4   0        2.34        2.72      0.63 o 
   8   4   0      125.50      116.47      1.51 o 
   9   4   0      124.11      144.05      2.35 o 
  -8   5   0        1.33        1.02      1.15 o 
  -7   5   0       18.94       20.27      1.19 o 
  -6   5   0       67.83       60.29      0.94 o 
  -5   5   0       65.14       58.65      1.06 o 
  -4   5   0      154.56      153.08      1.74 o 
  -3   5   0       19.36       20.13      0.42 o 
  -2   5   0      520.51      571.08      1.92 o 
  -1   5   0       61.36       70.16      0.70 o 
   0   5   0        5.26        4.31      0.33 o 
   1   5   0       34.69       27.05      0.53 o 
   2   5   0      237.26      238.21      2.49 o 
   3   5   0      284.37      308.85      1.23 o 
   4   5   0      125.80      114.00      2.11 o 
   5   5   0      199.82      195.63      2.63 o 
   6   5   0       11.01        9.07      0.67 o 
   7   5   0       67.38       68.41      1.00 o 
   8   5   0       85.45       82.59      1.81 o 
   9   5   0       58.49       63.04      2.00 o 
  -7   6   0        1.64        1.85      1.15 o 
  -6   6   0        0.19        1.05      0.99 o 
  -5   6   0       10.23       12.05      1.07 o 
  -4   6   0      178.81      168.74      1.61 o 
  -3   6   0      156.65      149.71      2.01 o 
  -2   6   0      203.67      187.19      1.17 o 
  -1   6   0      472.85      449.80      1.84 o 
   0   6   0      344.05      344.73      2.39 o 
   1   6   0      107.59      106.87      0.69 o 
   2   6   0       27.64       24.42      0.55 o 
   3   6   0       82.49       89.45      1.54 o 
   4   6   0      315.14      293.34      6.06 o 
   5   6   0        0.04        0.49      0.42 o 
   6   6   0       58.41       58.73      1.17 o 
   7   6   0        1.43        0.51      1.02 o 
   8   6   0       10.93       10.87      1.36 o 
  -6   7   0       16.09       12.97      1.27 o 
  -5   7   0      370.45      376.54      3.19 o 
  -4   7   0       23.04       21.51      1.20 o 
  -3   7   0        2.12        0.00      0.62 o 
  -2   7   0       46.96       48.48      0.68 o 
  -1   7   0       18.54       21.14      0.50 o 
   0   7   0       12.01       15.18      0.48 o 
   1   7   0       20.51       19.85      0.51 o 
   2   7   0        2.76        4.77      0.52 o 
   3   7   0      220.37      201.58      1.23 o 
   4   7   0        9.68        8.52      0.58 o 
   5   7   0        1.29        2.68      0.72 o 
   6   7   0       12.92        9.73      0.75 o 
   7   7   0       49.92       63.38      1.65 o 
   8   7   0        1.91        3.23      1.32 o 
  -5   8   0       29.23       25.69      1.43 o 
  -4   8   0       20.24       19.13      1.26 o 
  -3   8   0       45.56       44.68      1.43 o 
  -2   8   0      129.37      120.88      1.91 o 
  -1   8   0        1.08        1.65      0.65 o 
   0   8   0       13.06       14.56      0.74 o 
   1   8   0       25.27       23.31      0.69 o 
   2   8   0      444.12      474.28      1.78 o 
   3   8   0       70.20       68.34      2.35 o 
   4   8   0       18.90       17.68      0.70 o 
   5   8   0        7.07        5.04      0.70 o 
   6   8   0       50.37       52.51      1.13 o 
   7   8   0        1.47        3.17      1.28 o 
  -4   9   0        5.19        3.94      1.25 o 
  -3   9   0        7.28        5.52      1.22 o 
  -2   9   0        1.20        0.17      1.08 o 
  -1   9   0        0.95        0.58      1.04 o 
   0   9   0       43.96       44.64      1.41 o 
   1   9   0      313.46      325.08      1.86 o 
   2   9   0       28.26       28.80      1.19 o 
   3   9   0       23.50       21.98      1.14 o 
   5   9   0       14.51       15.00      1.18 o 
   6   9   0       54.16       61.61      1.16 o 
  -1  10   0        9.10        7.60      1.20 o 
   0  10   0       17.20       14.20      1.27 o 
   1  10   0        7.58       10.03      1.16 o 
   2  10   0        0.55        2.12      1.07 o 
   3  10   0      165.51      174.66      5.16 o 
  -3 -10   1      103.99      110.51      1.88 o 
  -2 -10   1       57.03       60.88      1.59 o 
  -1 -10   1       48.48       54.54      1.61 o 
   0 -10   1       33.60       35.87      1.46 o 
   1 -10   1       23.57       27.16      1.46 o 
  -5  -9   1       50.91       41.75      1.49 o 
  -4  -9   1       19.58       20.94      1.79 o 
  -3  -9   1      127.28      125.21      1.82 o 
  -2  -9   1       72.56       74.07      1.10 o 
  -1  -9   1      120.13      124.94      1.89 o 
   0  -9   1        0.63        0.79      0.99 o 
   1  -9   1       11.97       12.42      1.15 o 
   2  -9   1        0.34        0.00      1.13 o 
   3  -9   1        4.05        2.34      1.16 o 
   4  -9   1       14.93       14.91      1.39 o 
  -7  -8   1        0.45        0.84      1.27 o 
  -6  -8   1       58.43       66.02      1.66 o 
  -5  -8   1        0.58        1.05      0.68 o 
  -4  -8   1       52.77       48.84      2.43 o 
  -3  -8   1       25.91       21.95      0.74 o 
  -2  -8   1       57.84       51.16      1.00 o 
  -1  -8   1        1.25        1.14      0.52 o 
   0  -8   1        2.55        3.17      0.96 o 
   1  -8   1       75.71       77.52      1.60 o 
   2  -8   1      371.45      369.87      3.01 o 
   3  -8   1       14.60       14.87      1.19 o 
   4  -8   1       21.80       19.42      1.34 o 
   5  -8   1       24.84       24.50      1.43 o 
  -8  -7   1       27.22       26.99      1.58 o 
  -7  -7   1       28.86       25.28      1.44 o 
  -6  -7   1        1.83        0.41      0.69 o 
  -5  -7   1       49.92       45.49      1.01 o 
  -4  -7   1        6.21        5.27      0.59 o 
  -3  -7   1       28.75       33.04      0.73 o 
  -2  -7   1       26.34       24.59      0.66 o 
  -1  -7   1       20.49       19.56      0.53 o 
   0  -7   1       19.79       20.51      0.51 o 
   1  -7   1       10.99        9.68      0.42 o 
   2  -7   1       89.46       94.75      1.08 o 
   3  -7   1      181.05      175.44      1.93 o 
   4  -7   1       73.23       71.71      1.60 o 
   5  -7   1       31.26       33.82      1.38 o 
   6  -7   1       48.36       51.40      1.61 o 
  -8  -6   1       80.85       98.48      2.01 o 
  -7  -6   1      215.30      229.39      2.51 o 
  -6  -6   1        1.22        0.60      1.09 o 
  -5  -6   1        5.77        4.66      0.46 o 
  -4  -6   1        7.66        7.10      0.54 o 
  -3  -6   1       32.44       29.91      0.63 o 
  -2  -6   1      130.37      124.85      2.19 o 
  -1  -6   1      275.45      280.41      1.31 o 
   0  -6   1       11.05       10.28      0.42 o 
   1  -6   1     1243.44     1203.84      6.42 o 
   2  -6   1      177.82      183.25      1.47 o 
   3  -6   1      101.42       96.76      1.17 o 
   4  -6   1      108.93      115.33      1.70 o 
   5  -6   1      130.20      129.66      1.89 o 
   6  -6   1       23.73       22.33      1.22 o 
   7  -6   1        3.49        3.93      1.13 o 
  -9  -5   1       27.55       29.78      1.61 o 
  -8  -5   1        0.47        0.86      1.22 o 
  -7  -5   1        8.54        8.82      1.20 o 
  -6  -5   1       68.78       75.69      1.56 o 
  -5  -5   1      139.51      132.72      1.75 o 
  -4  -5   1      227.04      228.84      1.71 o 
  -3  -5   1       90.40       91.10      2.41 o 
  -2  -5   1       96.12       97.44      1.16 o 
  -1  -5   1      101.96      114.49      2.01 o 
   0  -5   1      234.10      241.02      1.20 o 
   1  -5   1     1793.40     1914.01      2.76 o 
   2  -5   1       65.62       91.06      0.97 o 
   3  -5   1       49.31       58.61      0.58 o 
   4  -5   1      131.55      120.10      1.19 o 
   5  -5   1      173.91      167.86      1.18 o 
   6  -5   1       62.84       69.43      1.49 o 
   7  -5   1        1.26        2.17      0.98 o 
   8  -5   1      268.97      289.10      2.87 o 
  -9  -4   1       28.80       27.36      1.59 o 
  -8  -4   1      125.46      122.91      2.01 o 
  -7  -4   1      410.79      399.82      3.45 o 
  -6  -4   1      304.78      291.95      2.25 o 
  -5  -4   1        4.43        3.03      0.34 o 
  -4  -4   1      271.59      258.19      1.97 o 
  -3  -4   1       34.48       25.62      1.22 o 
  -2  -4   1        1.96        3.20      0.42 o 
  -1  -4   1       12.00       21.49      0.70 o 
   0  -4   1     1192.81     1245.82      3.33 o 
   1  -4   1     1336.12     1326.81      2.10 o 
   2  -4   1      666.00      581.85      2.62 o 
   3  -4   1       72.05       75.60      1.60 o 
   4  -4   1      144.55      126.10      1.70 o 
   5  -4   1      403.00      382.61      1.59 o 
   6  -4   1      181.86      184.83      1.08 o 
   7  -4   1       19.29       18.15      0.78 o 
   8  -4   1       69.12       72.51      1.15 o 
  -9  -3   1        2.35        4.31      1.45 o 
  -8  -3   1       45.87       47.47      1.48 o 
  -7  -3   1      724.03      760.72      4.73 o 
  -6  -3   1      166.33      154.11      1.08 o 
  -5  -3   1        2.29        1.96      0.41 o 
  -4  -3   1        0.28        0.00      0.37 o 
  -3  -3   1        7.35        6.70      0.33 o 
  -2  -3   1      150.17      113.56      0.77 o 
  -1  -3   1       18.54       34.66      4.49 o 
   0  -3   1     1103.28     1145.70      2.79 o 
   1  -3   1     1118.55     1262.34      2.48 o 
   2  -3   1       27.90       34.12      0.45 o 
   3  -3   1       26.82       28.97      0.32 o 
   4  -3   1      119.63      126.30      1.63 o 
   5  -3   1       66.54       64.77      1.28 o 
   6  -3   1       25.58       20.19      0.81 o 
   7  -3   1      261.04      245.36      3.23 o 
   8  -3   1       70.08       69.96      1.06 o 
   9  -3   1        1.26        3.02      1.17 o 
  -9  -2   1        1.20        0.09      1.27 o 
  -8  -2   1      104.15       95.74      6.08 o 
  -7  -2   1      137.82      124.10      1.54 o 
  -6  -2   1       95.74      108.36      1.09 o 
  -5  -2   1      164.93      148.36      2.14 o 
  -4  -2   1      170.67      153.10      0.85 o 
  -3  -2   1       37.45       50.18      0.50 o 
  -2  -2   1     1912.50     1848.34      3.40 o 
  -1  -2   1     4339.07     4440.16     21.03 o 
   0  -2   1    16418.48    17018.89    118.86 o 
   1  -2   1    19227.86    20386.37     19.87 o 
   2  -2   1      915.13      832.52      1.35 o 
   3  -2   1      311.88      330.54      1.60 o 
   4  -2   1       92.93       91.09      1.23 o 
   5  -2   1      922.40      950.52      9.64 o 
   6  -2   1      339.77      338.61      2.56 o 
   7  -2   1       49.43       53.05      2.19 o 
   8  -2   1      179.23      168.78      1.36 o 
   9  -2   1       34.74       43.72      1.42 o 
  -9  -1   1        0.15        0.00      1.17 o 
  -8  -1   1       28.79       33.26      0.84 o 
  -7  -1   1       20.88       25.56      3.22 o 
  -6  -1   1      540.41      550.39      3.57 o 
  -5  -1   1      350.84      368.39      3.68 o 
  -4  -1   1        3.33        1.17      0.27 o 
  -3  -1   1      851.06      860.94      8.84 o 
  -2  -1   1        4.48        3.53      0.28 o 
  -1  -1   1      669.84      632.04      1.08 o 
   0  -1   1       10.75        8.50      0.34 o 
   1  -1   1      184.52      174.56      0.84 o 
   2  -1   1      711.89      789.17      1.59 o 
   3  -1   1       52.62       53.47      0.48 o 
   4  -1   1      343.11      343.24      2.08 o 
   5  -1   1       32.45       26.25      0.76 o 
   6  -1   1      106.59      111.32      1.51 o 
   7  -1   1      143.48      139.67      0.93 o 
   8  -1   1      179.70      189.25      1.92 o 
   9  -1   1       32.48       29.10      0.94 o 
  10  -1   1       94.13      115.89      2.64 o 
  -9   0   1       15.52       15.08      1.34 o 
  -8   0   1      122.73      125.53      2.60 o 
  -7   0   1      686.23      680.22      4.31 o 
  -6   0   1        0.98        1.07      0.27 o 
  -5   0   1       39.66       49.61      0.88 o 
  -4   0   1        1.73        2.75      0.25 o 
  -3   0   1      250.21      214.67      1.38 o 
  -2   0   1       19.99       24.07      0.30 o 
  -1   0   1     4954.76     4965.16    204.53 o 
   2   0   1        2.86        3.74      0.18 o 
   3   0   1        3.22        3.51      0.26 o 
   4   0   1     2159.37     2184.18      5.62 o 
   5   0   1      300.79      326.43      0.84 o 
   6   0   1        4.42        3.28      0.29 o 
   7   0   1       13.72       14.21      0.67 o 
   8   0   1      226.19      245.32      1.66 o 
   9   0   1        6.99        2.96      0.76 o 
  10   0   1       25.79       27.32      1.01 o 
  -9   1   1       75.42       78.62      1.18 o 
  -8   1   1       29.99       29.76      0.86 o 
  -7   1   1     1046.10     1097.94      9.40 o 
  -6   1   1      253.25      259.47      1.15 o 
  -5   1   1        0.86        2.34      0.36 o 
  -4   1   1      778.28      799.98      2.37 o 
  -3   1   1        2.19        4.80      0.31 o 
  -2   1   1     1166.97     1246.63      3.07 o 
  -1   1   1     6338.10     6248.76     23.24 o 
   1   1   1      585.31      460.67     42.56 o 
   2   1   1     1571.07     1737.41     53.81 o 
   3   1   1       12.55        8.95      0.97 o 
   4   1   1      520.95      525.57      1.55 o 
   5   1   1      375.82      434.65      2.18 o 
   6   1   1       95.80       97.97      1.35 o 
   7   1   1       15.27       19.46      0.69 o 
   8   1   1       32.18       29.72      0.84 o 
   9   1   1       56.50       48.77      1.99 o 
  10   1   1        2.38        1.43      0.84 o 
  -9   2   1        1.63        1.01      0.81 o 
  -8   2   1      373.64      377.16      2.02 o 
  -7   2   1        0.07        1.53      0.53 o 
  -6   2   1      387.34      368.27      1.39 o 
  -5   2   1        1.60        3.63      0.34 o 
  -4   2   1        9.36       18.82      0.36 o 
  -3   2   1       40.83       46.76      0.55 o 
  -2   2   1       58.04       76.03      1.61 o 
  -1   2   1      769.64      922.51      1.56 o 
   0   2   1     6733.74     7247.04     62.52 o 
   1   2   1      284.75      289.99      0.67 o 
   2   2   1      572.67      524.17      3.76 o 
   3   2   1      856.58      850.94      6.29 o 
   4   2   1      337.57      341.58      3.99 o 
   5   2   1       27.44       34.42      0.60 o 
   6   2   1      141.01      147.47      2.10 o 
   7   2   1       73.21       66.05      0.90 o 
   8   2   1       10.33        8.87      1.52 o 
   9   2   1       23.49       22.19      0.87 o 
  10   2   1       36.47       34.76      1.70 o 
  -8   3   1       33.93       36.83      0.96 o 
  -7   3   1      301.97      313.66      2.11 o 
  -6   3   1      288.56      274.85      1.45 o 
  -5   3   1       89.59       81.23      0.75 o 
  -4   3   1       89.45       99.03      1.51 o 
  -3   3   1      442.06      482.92      1.90 o 
  -2   3   1     1051.16     1111.36      2.27 o 
  -1   3   1       15.40       21.79      0.45 o 
   0   3   1      142.10      122.93      1.62 o 
   1   3   1        7.36       12.10      0.34 o 
   2   3   1       64.13       57.91      1.30 o 
   3   3   1     1321.97     1421.59      2.17 o 
   4   3   1       38.34       42.35      0.80 o 
   5   3   1        9.82       13.64      0.65 o 
   6   3   1      160.27      149.13      1.45 o 
   7   3   1      110.79      111.45      4.21 o 
   8   3   1       46.83       41.80      0.91 o 
   9   3   1       10.81        8.46      0.84 o 
  10   3   1       21.14       22.65      1.55 o 
  -8   4   1       95.73       99.92      1.28 o 
  -7   4   1       38.45       39.08      0.91 o 
  -6   4   1        0.68        0.13      0.62 o 
  -5   4   1      141.39      137.06      2.03 o 
  -4   4   1        1.37        2.48      0.27 o 
  -3   4   1      179.57      196.32      1.45 o 
  -2   4   1      747.74      773.16      1.94 o 
  -1   4   1     1524.03     1511.79     12.76 o 
   0   4   1      385.53      322.95      3.80 o 
   1   4   1      383.60      371.63      1.16 o 
   2   4   1      667.99      686.24      2.75 o 
   3   4   1      218.18      210.86      0.87 o 
   4   4   1       73.19       66.52      0.93 o 
   5   4   1        0.11        0.23      0.26 o 
   6   4   1       35.95       39.02      0.74 o 
   7   4   1      129.79      128.98      3.31 o 
   8   4   1        5.73        7.12      1.73 o 
   9   4   1       11.41        9.62      0.81 o 
  -8   5   1      110.88      111.19      2.03 o 
  -7   5   1        2.31        1.82      0.73 o 
  -6   5   1      110.65      119.12      1.43 o 
  -5   5   1      496.28      460.59      5.30 o 
  -4   5   1      326.41      300.97      4.35 o 
  -3   5   1        2.33        2.69      0.49 o 
  -2   5   1      253.24      252.52      3.24 o 
  -1   5   1        0.31        2.53      0.44 o 
   0   5   1      355.53      353.88      0.95 o 
   1   5   1        0.37        0.37      0.29 o 
   2   5   1       15.72       13.62      0.55 o 
   3   5   1       91.01       92.61      0.70 o 
   4   5   1        8.12        5.50      0.34 o 
   5   5   1       29.45       27.17      0.43 o 
   6   5   1       73.00       79.60      0.99 o 
   7   5   1      172.95      179.55      1.96 o 
   8   5   1       90.96      107.50      3.76 o 
   9   5   1       56.65       64.57      1.82 o 
  -7   6   1        0.63        0.59      1.13 o 
  -6   6   1       11.39       10.70      1.14 o 
  -5   6   1        3.50        0.75      1.39 o 
  -4   6   1      227.42      216.63      1.42 o 
  -3   6   1       62.62       51.87      0.81 o 
  -2   6   1        0.02        0.00      0.53 o 
  -1   6   1       10.64       13.55      0.58 o 
   0   6   1        0.00        0.27      0.33 o 
   1   6   1        6.85        8.08      0.36 o 
   2   6   1      166.48      181.67      0.99 o 
   3   6   1       51.15       62.84      0.69 o 
   4   6   1       72.79       84.08      0.82 o 
   5   6   1        0.70        0.26      0.39 o 
   6   6   1       52.89       52.79      0.94 o 
   7   6   1       88.69       80.76      1.11 o 
   8   6   1      340.25      361.11     13.08 o 
   9   6   1       37.61       46.43      1.81 o 
  -6   7   1       50.78       47.81      1.59 o 
  -5   7   1        5.24        5.51      1.12 o 
  -4   7   1       43.59       37.86      1.33 o 
  -3   7   1       77.68       76.40      0.98 o 
  -2   7   1       57.17       59.38      1.23 o 
  -1   7   1       28.09       21.73      0.68 o 
   0   7   1       81.98       79.75      0.66 o 
   1   7   1        0.00        0.32      0.40 o 
   2   7   1      245.75      235.31      2.96 o 
   3   7   1      182.22      183.63      1.54 o 
   4   7   1        8.59       10.10      0.55 o 
   5   7   1        5.30        4.36      0.69 o 
   6   7   1        0.30        1.48      0.83 o 
   7   7   1       82.03       92.73      1.21 o 
   8   7   1      143.29      153.81      2.30 o 
  -5   8   1       57.20       61.12      1.72 o 
  -4   8   1        0.00        0.00      1.15 o 
  -3   8   1       36.42       31.13      1.32 o 
  -2   8   1       22.54       18.01      0.79 o 
  -1   8   1        1.27        3.11      0.66 o 
   0   8   1       68.96       67.31      2.10 o 
   1   8   1        6.02        6.17      0.99 o 
   2   8   1      129.54      131.98      2.16 o 
   3   8   1      158.00      158.92      3.50 o 
   4   8   1       80.15       74.80      0.92 o 
   5   8   1       33.38       37.98      3.24 o 
   6   8   1        0.28        0.26      0.74 o 
   7   8   1       93.80      105.13      1.34 o 
  -3   9   1        8.41        5.83      1.19 o 
  -2   9   1       10.18        8.28      1.15 o 
  -1   9   1       18.28       23.62      1.24 o 
   0   9   1        0.31        2.09      0.69 o 
   1   9   1       73.61       85.57      1.15 o 
   2   9   1      207.45      227.24      1.62 o 
   3   9   1      161.76      164.69      1.43 o 
   6   9   1        8.96       15.88      1.33 o 
  -1  10   1        0.36        0.00      1.16 o 
   0  10   1        1.03        0.57      1.10 o 
   1  10   1        1.78        1.33      1.09 o 
   2  10   1        4.44        3.80      0.85 o 
   3  10   1       13.74       19.91      1.49 o 
   4  10   1       13.90       16.99      1.60 o 
  -3 -10   2        9.42       13.50      1.23 o 
  -2 -10   2      126.11      129.91      2.08 o 
  -1 -10   2        0.78        0.00      1.09 o 
   0 -10   2       20.61       21.63      1.36 o 
   1 -10   2       20.40       17.04      1.39 o 
  -5  -9   2       34.45       32.37      1.50 o 
  -4  -9   2       49.79       47.69      1.01 o 
  -3  -9   2       84.24       82.86      1.15 o 
  -2  -9   2        1.16        1.08      0.71 o 
  -1  -9   2        2.10        5.16      1.05 o 
   0  -9   2        3.66        6.26      1.06 o 
   1  -9   2       18.32       18.00      1.26 o 
   2  -9   2       22.89       19.08      1.36 o 
   3  -9   2      126.67      120.04      2.15 o 
  -6  -8   2       29.12       33.97      1.53 o 
  -5  -8   2        0.96        0.90      1.16 o 
  -4  -8   2       12.36       10.55      0.74 o 
  -3  -8   2        0.30        0.00      0.65 o 
  -2  -8   2        1.12        1.21      0.77 o 
  -1  -8   2       18.07       18.59      0.76 o 
   0  -8   2       80.45       81.04      1.03 o 
   1  -8   2      190.27      191.50      3.53 o 
   2  -8   2      153.21      144.54      2.08 o 
   3  -8   2       62.51       51.38      1.51 o 
   4  -8   2       35.00       40.02      1.52 o 
   5  -8   2        0.00        0.00      1.15 o 
  -7  -7   2        1.41        1.81      1.26 o 
  -6  -7   2        3.11        5.35      1.19 o 
  -5  -7   2      354.59      356.86      1.69 o 
  -4  -7   2        3.02        2.42      0.63 o 
  -3  -7   2        8.30        7.19      1.04 o 
  -2  -7   2       13.59       12.41      0.65 o 
  -1  -7   2       48.65       44.46      0.79 o 
   0  -7   2       92.61       93.58      1.43 o 
   1  -7   2       69.52       68.04      2.00 o 
   2  -7   2      416.98      402.85      6.49 o 
   3  -7   2      272.08      253.80      3.83 o 
   4  -7   2        6.10        5.11      1.08 o 
   5  -7   2       19.97       20.09      1.23 o 
   6  -7   2        1.03        0.11      1.13 o 
  -8  -6   2       88.37       82.91      1.96 o 
  -7  -6   2        8.88        8.70      1.29 o 
  -6  -6   2      611.98      605.48      3.65 o 
  -5  -6   2        7.20        7.71      0.57 o 
  -4  -6   2        0.17        0.12      0.53 o 
  -3  -6   2       93.57       85.80      0.90 o 
  -2  -6   2        3.68        4.25      0.56 o 
  -1  -6   2        2.01        4.49      0.44 o 
   0  -6   2       32.76       42.42      0.62 o 
   1  -6   2        8.43       11.30      0.60 o 
   2  -6   2      319.32      306.48      3.64 o 
   3  -6   2       77.00       58.55      2.33 o 
   4  -6   2       52.93       44.64      1.28 o 
   5  -6   2       11.08       11.74      1.08 o 
   6  -6   2        2.23        3.32      1.05 o 
   7  -6   2        0.51        1.35      1.10 o 
  -8  -5   2       16.48       19.35      1.42 o 
  -7  -5   2       34.02       36.92      1.43 o 
  -6  -5   2      687.53      674.43     14.59 o 
  -5  -5   2        0.07        0.49      0.39 o 
  -4  -5   2        5.72        4.13      0.33 o 
  -3  -5   2       17.66       17.94      0.54 o 
  -2  -5   2       26.48       16.78      0.50 o 
  -1  -5   2        6.06        3.54      0.64 o 
   0  -5   2       21.45       22.54      0.63 o 
   1  -5   2      976.12     1048.70      7.44 o 
   2  -5   2      193.73      189.28      1.02 o 
   3  -5   2        2.16        4.32      0.34 o 
   4  -5   2       33.49       29.28      0.63 o 
   5  -5   2       15.92       12.84      0.99 o 
   6  -5   2      127.61      128.60      1.83 o 
   7  -5   2       31.25       30.76      0.93 o 
   8  -5   2       28.12       28.50      1.32 o 
  -9  -4   2        2.67        2.96      1.34 o 
  -8  -4   2       15.06       15.50      1.34 o 
  -7  -4   2       70.66       54.84      9.52 o 
  -6  -4   2       56.01       48.43      0.65 o 
  -5  -4   2       31.17       23.93      0.83 o 
  -4  -4   2        4.58        3.47      0.33 o 
  -3  -4   2       56.62       52.79      0.69 o 
  -2  -4   2       30.38       33.36      0.72 o 
  -1  -4   2      314.68      272.53      0.99 o 
   0  -4   2      147.68      172.38      3.83 o 
   1  -4   2     1608.57     1570.70      6.55 o 
   2  -4   2     1266.91     1292.84      4.91 o 
   3  -4   2       94.15       85.94      1.12 o 
   4  -4   2      207.05      221.14      1.17 o 
   5  -4   2      494.34      472.70      1.91 o 
   6  -4   2      223.84      216.71      3.62 o 
   7  -4   2       22.16       24.35      0.98 o 
   8  -4   2        1.37        4.74      0.75 o 
  -9  -3   2        0.40        1.27      1.34 o 
  -8  -3   2        3.35        1.79      1.13 o 
  -7  -3   2       16.94       20.04      1.22 o 
  -6  -3   2      277.16      295.13      3.06 o 
  -5  -3   2      151.79      133.95      0.75 o 
  -4  -3   2      134.78      128.26      1.13 o 
  -3  -3   2      306.18      288.52      0.89 o 
  -2  -3   2       47.41       37.08      0.45 o 
  -1  -3   2      118.02      102.46      1.96 o 
   0  -3   2       80.96       76.11      0.65 o 
   1  -3   2      893.90      886.43      5.58 o 
   2  -3   2       88.30       73.04      0.37 o 
   3  -3   2      881.14      914.28      2.35 o 
   4  -3   2       15.12       15.63      0.30 o 
   5  -3   2      472.60      455.15      4.81 o 
   6  -3   2        4.64        4.55      0.57 o 
   7  -3   2        3.96        3.71      0.61 o 
   8  -3   2       85.11       94.49      1.92 o 
   9  -3   2      134.16      139.54      2.21 o 
  -9  -2   2       22.41       29.30      1.67 o 
  -8  -2   2        1.98        0.72      1.15 o 
  -7  -2   2      353.07      359.14      2.78 o 
  -6  -2   2      622.74      608.73      4.33 o 
  -5  -2   2      705.17      714.09      1.71 o 
  -4  -2   2       10.09       12.36      0.32 o 
  -3  -2   2        0.92        1.01      0.48 o 
  -2  -2   2      355.18      351.49      1.18 o 
  -1  -2   2      706.66      747.70      5.30 o 
   0  -2   2       44.66       34.09      0.90 o 
   1  -2   2        5.83        9.96      0.42 o 
   2  -2   2      333.70      292.64      1.51 o 
   3  -2   2      292.80      273.72      1.32 o 
   4  -2   2       51.75       49.53      0.33 o 
   5  -2   2       90.99       64.19      0.43 o 
   6  -2   2       31.90       31.46      0.66 o 
   7  -2   2       88.43       83.90      1.85 o 
   8  -2   2        0.16        0.88      0.62 o 
   9  -2   2       52.52       60.95      1.61 o 
  -9  -1   2       32.35       36.49      1.55 o 
  -8  -1   2       37.56       40.58      1.62 o 
  -7  -1   2      593.39      628.46      2.81 o 
  -6  -1   2        9.03       10.13      0.38 o 
  -5  -1   2      126.33      126.29      0.69 o 
  -4  -1   2      522.50      554.61      1.86 o 
  -3  -1   2      129.38      127.43      0.47 o 
  -2  -1   2     1942.95     1963.50      7.28 o 
  -1  -1   2    17636.91    18589.30     47.96 o 
   0  -1   2       88.25      103.42      1.61 o 
   1  -1   2      398.34      320.10      2.35 o 
   2  -1   2      208.84      184.50      0.62 o 
   3  -1   2      138.00      152.39      0.86 o 
   4  -1   2      182.48      161.10      0.60 o 
   5  -1   2       48.03       57.37      0.64 o 
   6  -1   2      178.21      179.42      1.93 o 
   7  -1   2       13.52       12.40      0.48 o 
   8  -1   2      102.40       92.39      1.18 o 
   9  -1   2        0.80        1.33      1.04 o 
  10  -1   2       24.87       31.28      1.44 o 
  -9   0   2        0.43        2.20      1.26 o 
  -8   0   2       13.19       12.61      1.17 o 
  -7   0   2      128.56      123.32      6.16 o 
  -6   0   2       35.20       39.06      0.67 o 
  -5   0   2      196.62      188.64      0.67 o 
  -4   0   2       28.37       28.84      0.31 o 
  -3   0   2       11.22       13.66      0.25 o 
  -2   0   2      570.26      597.44      1.16 o 
  -1   0   2       80.90       91.69      0.73 o 
   0   0   2      115.08      118.30      1.10 o 
   1   0   2     4196.40     4303.24      8.59 o 
   2   0   2        4.00        2.44      0.20 o 
   3   0   2       91.95       86.47      0.44 o 
   4   0   2     1195.55     1176.14      2.78 o 
   5   0   2      513.43      588.68      2.74 o 
   6   0   2       29.49       30.79      0.36 o 
   7   0   2       26.94       27.65      1.38 o 
   8   0   2       64.32       64.65      1.05 o 
   9   0   2        6.12        3.98      0.78 o 
  10   0   2        0.72        0.62      0.83 o 
  -9   1   2       37.03       34.13      1.57 o 
  -8   1   2      151.72      163.63      2.20 o 
  -7   1   2       58.59       59.32      0.90 o 
  -6   1   2       19.52       18.94      0.52 o 
  -5   1   2       52.54       60.90      1.38 o 
  -4   1   2        1.61        6.75      0.17 o 
  -3   1   2      298.23      322.90      1.00 o 
  -2   1   2      135.44      149.32      0.69 o 
  -1   1   2       94.13      102.15      0.92 o 
   0   1   2      683.46      692.32      5.33 o 
   1   1   2      105.10      101.21      0.72 o 
   2   1   2      411.07      435.75      3.90 o 
   3   1   2       10.37       10.91      0.42 o 
   4   1   2     2339.16     2651.28     13.14 o 
   5   1   2       81.88       75.24      0.78 o 
   6   1   2       85.58       79.00      0.90 o 
   7   1   2        1.89        1.60      0.60 o 
   8   1   2      113.37      102.08      1.18 o 
   9   1   2       21.20       14.57      0.84 o 
  10   1   2       22.51       23.14      1.00 o 
  -9   2   2        0.00        0.00      1.24 o 
  -8   2   2      334.13      344.91      1.94 o 
  -7   2   2       12.86       12.17      0.69 o 
  -6   2   2       32.17       34.00      0.70 o 
  -5   2   2       21.82       31.36      0.58 o 
  -4   2   2      993.11      994.43      2.70 o 
  -3   2   2       46.73       52.38      0.85 o 
  -2   2   2        8.56        6.44      0.22 o 
  -1   2   2      506.78      511.51      3.22 o 
   0   2   2     4151.20     4253.26     12.94 o 
   1   2   2      768.83      641.41      2.28 o 
   2   2   2      224.24      185.11      1.02 o 
   3   2   2      393.28      386.91      1.21 o 
   4   2   2       24.03       16.71      0.96 o 
   5   2   2        0.77        0.72      0.41 o 
   6   2   2       83.65       86.69      0.90 o 
   7   2   2      317.86      323.98      1.70 o 
   8   2   2       20.70       17.47      0.77 o 
   9   2   2      181.79      172.81      3.41 o 
  10   2   2       61.04       83.17      1.31 o 
  -8   3   2        0.37        1.29      0.79 o 
  -7   3   2        2.98        5.00      0.72 o 
  -6   3   2        9.23        9.74      0.63 o 
  -5   3   2       10.07       12.25      0.70 o 
  -4   3   2      610.48      634.01      2.62 o 
  -3   3   2       75.59       65.97      0.38 o 
  -2   3   2      236.63      275.98      1.74 o 
  -1   3   2      119.34       83.34      1.55 o 
   0   3   2      451.77      516.59      4.38 o 
   1   3   2      198.07      200.27      0.90 o 
   2   3   2      121.10      106.97      0.58 o 
   3   3   2      319.35      335.77      3.22 o 
   4   3   2      150.28      160.18      5.02 o 
   5   3   2        9.21       10.39      1.13 o 
   6   3   2       20.29       24.51      0.66 o 
   7   3   2        0.00        0.64      0.82 o 
   8   3   2      232.68      238.61      1.63 o 
   9   3   2       15.57       15.24      1.25 o 
  10   3   2       11.27       12.05      0.92 o 
  -8   4   2        1.73        2.84      1.16 o 
  -7   4   2       15.01       14.90      1.21 o 
  -6   4   2       17.77       15.69      0.74 o 
  -5   4   2       16.13       12.24      0.90 o 
  -4   4   2      155.79      171.04      1.47 o 
  -3   4   2      325.35      353.18      1.62 o 
  -2   4   2      533.37      561.91      5.75 o 
  -1   4   2       26.92       35.66      0.57 o 
   0   4   2       21.77       19.58      0.56 o 
   1   4   2       50.93       38.95      0.91 o 
   2   4   2      180.28      178.27      3.08 o 
   3   4   2        0.03        0.17      0.28 o 
   4   4   2      787.35      853.82      7.11 o 
   5   4   2        1.11        0.55      0.21 o 
   6   4   2        0.41        0.80      0.57 o 
   7   4   2      164.17      149.94      2.39 o 
   8   4   2       32.34       33.60      0.91 o 
   9   4   2       12.58       11.96      0.85 o 
  -7   5   2        6.70        6.59      0.78 o 
  -6   5   2       21.50       19.94      0.82 o 
  -5   5   2       38.28       30.89      4.09 o 
  -4   5   2       86.57       79.59      1.07 o 
  -3   5   2       11.84       11.14      0.56 o 
  -2   5   2       10.74       10.63      0.52 o 
  -1   5   2      102.44      106.80      0.88 o 
   0   5   2      111.50      113.57      0.49 o 
   1   5   2       99.82      104.12      0.54 o 
   2   5   2       93.49       98.47      0.65 o 
   3   5   2      764.26      785.57     10.82 o 
   4   5   2      116.23      112.37      0.72 o 
   5   5   2        6.89        6.54      0.31 o 
   6   5   2      122.48      118.30      1.90 o 
   7   5   2       27.07       34.84      1.44 o 
   8   5   2      207.16      208.60      1.62 o 
   9   5   2       31.45       26.77      0.99 o 
  -7   6   2        6.98        5.76      1.22 o 
  -6   6   2       28.86       30.83      0.93 o 
  -5   6   2        1.30        1.29      0.67 o 
  -4   6   2       91.73       86.03      1.05 o 
  -3   6   2       12.48        6.70      0.61 o 
  -2   6   2        1.46        0.58      1.44 o 
  -1   6   2       24.86       26.60      0.58 o 
   0   6   2        3.82        4.82      0.30 o 
   1   6   2        9.01       12.37      0.42 o 
   2   6   2        0.24        0.61      0.38 o 
   3   6   2       94.08       98.10      1.22 o 
   4   6   2        1.20        2.06      0.42 o 
   5   6   2       34.03       29.80      0.74 o 
   6   6   2        0.00        0.42      0.75 o 
   7   6   2        3.28        5.62      0.77 o 
   8   6   2       73.47       70.82      1.16 o 
   9   6   2        9.74        9.52      1.04 o 
  -6   7   2       16.83       11.94      1.33 o 
  -5   7   2       82.77       78.64      1.17 o 
  -4   7   2       10.28        7.47      0.71 o 
  -3   7   2       95.56       80.61      1.03 o 
  -2   7   2       29.00       25.74      0.81 o 
  -1   7   2        2.77        3.33      0.61 o 
   0   7   2      166.43      165.08      1.85 o 
   1   7   2      297.02      294.96      1.56 o 
   2   7   2       32.46       35.87      0.74 o 
   3   7   2        2.20        2.63      0.48 o 
   4   7   2        8.19        9.50      0.53 o 
   5   7   2        0.00        0.62      0.87 o 
   6   7   2       38.97       36.35      0.90 o 
   7   7   2       75.76       86.98      3.12 o 
   8   7   2       47.40       53.34      1.89 o 
  -5   8   2        3.36        3.73      1.25 o 
  -4   8   2       18.70       18.11      1.27 o 
  -3   8   2       15.11       13.33      1.05 o 
  -2   8   2       42.69       48.28      2.80 o 
  -1   8   2      174.99      161.61      1.96 o 
   0   8   2       90.54      108.20      6.59 o 
   1   8   2       46.59       48.09      0.92 o 
   2   8   2        5.21        4.57      0.70 o 
   3   8   2        2.32        4.81      1.80 o 
   5   8   2        3.98        3.20      0.66 o 
   6   8   2       68.68       71.91      1.97 o 
   7   8   2       17.25       18.02      1.05 o 
  -3   9   2       21.45       17.11      1.33 o 
  -2   9   2        0.15        0.00      1.08 o 
  -1   9   2        0.14        0.95      0.73 o 
   0   9   2       46.17       44.32      0.96 o 
   1   9   2       23.23       23.40      0.87 o 
   2   9   2      406.35      423.11      2.12 o 
   3   9   2        5.84        3.25      0.73 o 
   5   9   2       19.87       17.39      1.31 o 
   6   9   2        7.11        5.25      1.22 o 
  -1  10   2        1.63        1.54      1.20 o 
   0  10   2        0.44        0.00      1.11 o 
   1  10   2        3.51        1.55      0.81 o 
   2  10   2        0.08        0.00      0.82 o 
   3  10   2       18.67       15.30      1.43 o 
   4  10   2        4.98        5.59      1.53 o 
  -1 -10   3       36.81       37.50      1.54 o 
   0 -10   3        0.18        1.95      1.18 o 
  -4  -9   3       24.19       27.15      0.95 o 
  -3  -9   3       63.04       61.55      1.84 o 
  -2  -9   3        0.08        0.04      0.76 o 
  -1  -9   3        4.70        4.23      0.76 o 
   0  -9   3        8.97        8.75      1.61 o 
   1  -9   3       36.48       43.08      1.49 o 
   2  -9   3      271.61      269.65      2.90 o 
   3  -9   3        2.26        0.37      1.19 o 
  -6  -8   3       93.22       91.62      1.97 o 
  -5  -8   3      188.23      192.26      5.76 o 
  -4  -8   3       11.80       10.58      0.78 o 
  -3  -8   3        7.40        7.70      0.75 o 
  -2  -8   3        5.76        6.45      0.70 o 
  -1  -8   3        9.23       11.10      0.76 o 
   0  -8   3        0.78        1.44      1.11 o 
   1  -8   3       15.96       22.57      1.50 o 
   2  -8   3       28.17       31.31      1.31 o 
   3  -8   3       69.23       67.87      1.69 o 
   4  -8   3      164.68      145.51      2.27 o 
   5  -8   3        6.46        7.99      1.26 o 
  -7  -7   3        7.37        7.84      1.36 o 
  -6  -7   3      202.20      214.56      2.51 o 
  -5  -7   3      106.73      115.48      2.54 o 
  -4  -7   3        2.19        1.83      0.67 o 
  -3  -7   3        3.02        3.46      0.63 o 
  -2  -7   3       16.36       14.91      1.47 o 
  -1  -7   3        4.09        3.82      1.11 o 
   0  -7   3       19.41       16.93      1.20 o 
   1  -7   3       14.31       13.87      1.02 o 
   2  -7   3      463.94      428.93      3.03 o 
   3  -7   3       66.48       64.32      2.18 o 
   4  -7   3       38.05       37.40      1.34 o 
   5  -7   3        4.94        4.38      1.12 o 
   6  -7   3       17.11       18.26      1.33 o 
  -8  -6   3        3.34        5.32      1.37 o 
  -7  -6   3        2.26        1.80      1.26 o 
  -6  -6   3        6.68        6.77      0.69 o 
  -5  -6   3        6.55        6.82      0.69 o 
  -4  -6   3       99.29       99.80      1.07 o 
  -3  -6   3       24.36       24.25      0.69 o 
  -2  -6   3       17.26       19.43      0.65 o 
  -1  -6   3        1.67        0.88      0.46 o 
   0  -6   3      513.09      525.33      3.30 o 
   1  -6   3        1.80        1.57      0.57 o 
   2  -6   3      454.50      434.35      1.87 o 
   3  -6   3       54.13       50.56      0.85 o 
   4  -6   3       15.21       13.42      0.67 o 
   5  -6   3        1.95        2.02      1.01 o 
   6  -6   3        5.13        2.63      1.04 o 
   7  -6   3       37.65       37.93      1.45 o 
  -8  -5   3       15.78       19.50      1.46 o 
  -7  -5   3        2.39        2.16      1.13 o 
  -6  -5   3        1.98        3.97      0.65 o 
  -5  -5   3      237.57      241.14      1.45 o 
  -4  -5   3       48.21       48.30      0.51 o 
  -3  -5   3       21.45       24.52      0.53 o 
  -2  -5   3      118.57      106.51      1.34 o 
  -1  -5   3       13.96       11.28      0.44 o 
   0  -5   3       38.34       38.50      0.69 o 
   1  -5   3       19.12       14.60      0.47 o 
   2  -5   3      401.15      401.31      2.52 o 
   3  -5   3       48.78       49.22      0.87 o 
   4  -5   3      114.81      127.83      1.02 o 
   5  -5   3      121.00      121.19      1.24 o 
   6  -5   3      129.63      128.26      3.99 o 
   7  -5   3        9.17       12.13      2.07 o 
   8  -5   3       10.31       14.61      2.10 o 
  -9  -4   3        8.81        8.73      1.49 o 
  -8  -4   3       82.82       82.40      1.88 o 
  -7  -4   3       19.44       22.98      1.33 o 
  -6  -4   3      459.96      455.15      3.85 o 
  -5  -4   3        0.85        1.65      0.39 o 
  -4  -4   3      131.76      134.85      1.61 o 
  -3  -4   3        2.33        2.22      0.37 o 
  -2  -4   3       13.94        7.01      0.47 o 
  -1  -4   3      186.24      165.03      3.88 o 
   0  -4   3      230.58      206.96      3.24 o 
   1  -4   3      349.74      333.38      0.80 o 
   2  -4   3      171.26      164.18      0.86 o 
   3  -4   3       91.75       74.75      0.79 o 
   4  -4   3       50.08       43.31      1.04 o 
   5  -4   3      234.87      234.00      1.09 o 
   6  -4   3      767.24      736.86      4.81 o 
   7  -4   3       25.39       27.26      0.83 o 
   8  -4   3       25.60       22.95      0.92 o 
  -9  -3   3        1.39        1.44      1.33 o 
  -8  -3   3        5.09        6.90      1.25 o 
  -7  -3   3      145.68      132.01      1.93 o 
  -6  -3   3      166.47      182.67      1.33 o 
  -5  -3   3        9.39        9.62      0.51 o 
  -4  -3   3      148.29      142.31      1.36 o 
  -3  -3   3      903.02      900.51      2.30 o 
  -2  -3   3       69.18       60.31      0.73 o 
  -1  -3   3      112.98      123.65      1.75 o 
   0  -3   3      569.85      583.04      2.58 o 
   1  -3   3       32.21       31.77      0.73 o 
   2  -3   3       91.34      100.00      0.59 o 
   3  -3   3       25.94       29.40      0.45 o 
   4  -3   3      254.36      262.97      1.03 o 
   5  -3   3      610.31      606.50      1.95 o 
   6  -3   3        1.97        3.64      0.55 o 
   7  -3   3       83.57       79.66      1.04 o 
   8  -3   3       47.36       42.02      1.68 o 
   9  -3   3        0.00        1.53      1.13 o 
  -9  -2   3        0.08        1.64      1.27 o 
  -8  -2   3        0.03        1.15      1.14 o 
  -7  -2   3        1.80        2.44      1.09 o 
  -6  -2   3       16.99       14.73      0.83 o 
  -5  -2   3       87.52       85.89      1.31 o 
  -4  -2   3       13.50       16.83      0.32 o 
  -3  -2   3       83.80       96.55      0.46 o 
  -2  -2   3        7.33        8.19      1.25 o 
  -1  -2   3     1350.02     1271.31      5.34 o 
   0  -2   3        0.60        4.92      0.25 o 
   1  -2   3      116.03      113.70      0.93 o 
   2  -2   3      221.69      207.19      0.63 o 
   3  -2   3       46.40       37.14      0.78 o 
   4  -2   3       30.72       20.08      0.30 o 
   5  -2   3      634.38      663.07      2.19 o 
   6  -2   3       15.35       16.47      0.90 o 
   7  -2   3      101.14      103.78      1.13 o 
   8  -2   3        0.00        0.67      1.03 o 
   9  -2   3       48.36       58.16      1.59 o 
  -9  -1   3        0.62        0.00      1.38 o 
  -8  -1   3       16.09       19.65      1.32 o 
  -7  -1   3       13.36       13.71      1.15 o 
  -6  -1   3      271.18      270.20      1.72 o 
  -5  -1   3       77.25       64.45      0.77 o 
  -4  -1   3       90.26       77.27      0.44 o 
  -3  -1   3        0.28        0.79      0.19 o 
  -2  -1   3        9.68        9.04      0.35 o 
  -1  -1   3     9703.69    10008.84     21.42 o 
   0  -1   3     2649.65     2785.93      6.52 o 
   1  -1   3     1023.29      961.45      3.28 o 
   2  -1   3       44.90       40.72      0.67 o 
   3  -1   3      884.77      875.29      1.52 o 
   4  -1   3     1151.71     1328.39      1.75 o 
   5  -1   3      118.88      121.35      0.61 o 
   6  -1   3       97.96       89.35      0.97 o 
   7  -1   3        9.61        8.59      0.53 o 
   8  -1   3        0.46        0.83      0.98 o 
   9  -1   3       55.89       65.14      1.61 o 
  10  -1   3        4.31        3.68      1.20 o 
  -9   0   3        2.62        1.57      1.27 o 
  -8   0   3       72.59       82.15      1.83 o 
  -7   0   3        3.78        4.20      1.08 o 
  -6   0   3       45.91       47.95      0.98 o 
  -5   0   3      293.02      297.04      0.83 o 
  -4   0   3        4.41        4.61      0.24 o 
  -3   0   3     1224.66     1243.34      4.89 o 
  -2   0   3       60.49       67.30      0.35 o 
  -1   0   3      377.89      383.47      0.87 o 
   0   0   3      214.85      188.31      0.98 o 
   1   0   3     2511.57     2517.56     15.83 o 
   2   0   3      137.58      154.31      0.55 o 
   3   0   3      525.23      586.22      2.65 o 
   4   0   3       27.47       30.22      0.35 o 
   5   0   3      176.58      169.09      0.66 o 
   6   0   3        1.04        0.83      0.26 o 
   7   0   3        4.07        4.97      0.64 o 
   8   0   3      109.25       93.70      1.19 o 
   9   0   3       56.07       49.67      1.43 o 
  10   0   3        9.43        5.07      1.21 o 
  -9   1   3        1.94        1.33      1.30 o 
  -8   1   3       50.12       48.86      1.52 o 
  -7   1   3      105.47      109.34      1.56 o 
  -6   1   3      121.32      132.64      1.06 o 
  -5   1   3       12.01       12.29      0.31 o 
  -4   1   3      120.03      151.90      0.62 o 
  -3   1   3     1117.71     1262.47      2.67 o 
  -2   1   3       26.38       32.86      0.29 o 
  -1   1   3       96.58      109.66      0.42 o 
   0   1   3       32.64       25.38      0.34 o 
   1   1   3      496.58      499.58      3.33 o 
   2   1   3        1.87        3.29      0.36 o 
   3   1   3      511.72      505.36      1.68 o 
   4   1   3      685.69      774.09      1.95 o 
   5   1   3       73.20       85.48      0.77 o 
   6   1   3        4.46        6.79      0.39 o 
   7   1   3       10.09        9.41      0.45 o 
   8   1   3       69.19       77.97      1.09 o 
   9   1   3        2.20        4.18      0.79 o 
  10   1   3        3.48        2.05      0.87 o 
  -9   2   3        7.09        5.57      1.36 o 
  -8   2   3      142.45      154.68      1.77 o 
  -7   2   3      264.81      257.24      1.69 o 
  -6   2   3       54.94       54.86      0.88 o 
  -5   2   3       60.92       55.05      2.03 o 
  -4   2   3        0.01        0.48      0.20 o 
  -3   2   3     1033.45     1151.16      2.82 o 
  -2   2   3       18.71       15.66      0.27 o 
  -1   2   3      366.11      301.88      2.02 o 
   0   2   3      170.16      173.51      1.38 o 
   1   2   3      645.15      633.65      2.06 o 
   2   2   3      114.42       92.08      0.59 o 
   3   2   3       10.93       13.88      0.43 o 
   4   2   3      692.82      820.10      2.57 o 
   5   2   3      140.84      164.27      3.17 o 
   6   2   3       74.95       87.27      0.94 o 
   7   2   3       95.37      111.18      1.12 o 
   8   2   3        5.60        3.65      0.70 o 
   9   2   3       90.19       83.30      2.38 o 
  10   2   3      133.13      132.92      1.54 o 
  -8   3   3       63.42       65.10      1.16 o 
  -7   3   3       26.38       24.32      0.86 o 
  -6   3   3        3.38        1.57      1.12 o 
  -5   3   3        1.36        0.86      0.44 o 
  -4   3   3      112.05      103.81      1.99 o 
  -3   3   3      170.69      174.85      0.69 o 
  -2   3   3        5.98        2.07      0.24 o 
  -1   3   3       13.43        7.72      0.28 o 
   0   3   3        0.27        0.62      0.38 o 
   1   3   3      183.41      180.55      1.29 o 
   2   3   3      405.49      410.55      3.22 o 
   3   3   3       76.10       78.05      0.70 o 
   4   3   3      170.84      164.12      1.20 o 
   5   3   3       39.77       40.15      0.66 o 
   6   3   3       26.55       28.21      0.69 o 
   7   3   3      147.23      134.23      1.23 o 
   8   3   3        9.88        8.64      0.83 o 
   9   3   3       83.87       78.71      1.21 o 
  10   3   3        0.13        0.00      0.86 o 
  -8   4   3        3.08        2.88      1.22 o 
  -7   4   3        4.63        3.92      0.75 o 
  -6   4   3       57.02       49.29      0.75 o 
  -5   4   3       22.76       24.71      0.58 o 
  -4   4   3       49.26       50.42      1.00 o 
  -3   4   3       87.97      104.13      0.65 o 
  -2   4   3       99.87      110.64      0.91 o 
  -1   4   3        4.39        5.63      0.49 o 
   0   4   3       22.93       14.94      1.00 o 
   1   4   3      174.31      166.80      0.95 o 
   2   4   3       66.41       67.92      0.81 o 
   3   4   3     1276.32     1388.38      2.22 o 
   4   4   3       12.68       11.13      0.48 o 
   5   4   3        1.57        1.27      0.49 o 
   6   4   3      135.23      140.05      2.18 o 
   7   4   3        8.29       11.52      0.71 o 
   8   4   3      285.00      263.21      1.77 o 
   9   4   3        3.72        2.86      0.81 o 
  10   4   3        1.53        1.95      0.87 o 
  -7   5   3        1.83        2.76      0.79 o 
  -6   5   3        8.77        8.74      0.78 o 
  -5   5   3      255.38      248.99      3.35 o 
  -4   5   3        1.98        1.61      0.60 o 
  -3   5   3       31.22       29.11      0.71 o 
  -2   5   3        0.01        0.00      0.71 o 
  -1   5   3       35.80       43.78      0.68 o 
   0   5   3       20.13       19.14      0.53 o 
   1   5   3        0.68        1.18      0.19 o 
   2   5   3       45.28       29.60      0.43 o 
   3   5   3      148.09      167.76      1.67 o 
   4   5   3        4.05        6.79      0.33 o 
   5   5   3        0.93        0.23      0.54 o 
   6   5   3       38.32       45.15      0.86 o 
   7   5   3      481.28      484.19      2.18 o 
   8   5   3       64.27       62.24      1.11 o 
   9   5   3        0.00        0.23      0.81 o 
  -6   6   3       38.70       34.23      0.98 o 
  -5   6   3       22.41       26.63      0.89 o 
  -4   6   3       99.94      100.69      2.59 o 
  -3   6   3        1.64        2.03      0.60 o 
  -2   6   3       35.22       26.65      0.92 o 
  -1   6   3      245.68      242.13      1.40 o 
   0   6   3      139.02      147.69      1.45 o 
   1   6   3        0.01        0.64      0.31 o 
   2   6   3       71.05       61.11      0.82 o 
   3   6   3       37.40       31.27      0.52 o 
   4   6   3       27.89       18.90      0.49 o 
   5   6   3        3.43        4.54      0.65 o 
   6   6   3       49.35       48.18      0.93 o 
   7   6   3      119.73      123.45      1.30 o 
   8   6   3        0.17        1.84      1.03 o 
   9   6   3       20.63       30.80      1.03 o 
  -6   7   3        5.47        5.12      1.29 o 
  -5   7   3       16.63       17.81      0.89 o 
  -4   7   3      121.91      109.65      1.88 o 
  -3   7   3       80.62       70.18      1.02 o 
  -2   7   3        2.49        0.00      0.88 o 
  -1   7   3       14.78       18.71      0.74 o 
   0   7   3       10.04        7.63      1.21 o 
   1   7   3      285.77      293.66      1.60 o 
   2   7   3      343.36      341.72      1.65 o 
   3   7   3       45.83       45.05      1.33 o 
   4   7   3       30.29       30.72      0.61 o 
   5   7   3        1.36        2.87      1.03 o 
   6   7   3        2.28        2.80      0.77 o 
   7   7   3      293.02      262.67      6.47 o 
   8   7   3        0.07        0.71      0.80 o 
  -5   8   3        4.24        2.63      1.25 o 
  -4   8   3        0.61        1.44      0.76 o 
  -3   8   3        2.15        2.40      0.73 o 
  -2   8   3       83.30       79.70      1.14 o 
  -1   8   3        0.20        0.00      0.69 o 
   0   8   3      198.34      221.32      1.55 o 
   1   8   3       68.22       65.65      1.52 o 
   2   8   3        4.48        5.03      1.94 o 
   3   8   3      100.79       91.63      1.34 o 
   5   8   3       18.41       15.98      1.19 o 
   6   8   3       22.93       24.32      1.55 o 
   7   8   3      105.89       98.58      3.52 o 
  -3   9   3       17.26       20.52      1.37 o 
  -2   9   3       10.86       12.08      1.80 o 
  -1   9   3        2.37        2.59      0.75 o 
   0   9   3       89.22      101.04      2.39 o 
   1   9   3        0.22        0.00      0.75 o 
   2   9   3       53.89       46.51      0.98 o 
   3   9   3        4.11        6.45      1.44 o 
   4   9   3       78.95       68.44      1.82 o 
   5   9   3      126.80      122.93      1.96 o 
   6   9   3       68.68       62.80      1.77 o 
  -1  10   3       42.91       34.28      1.47 o 
   0  10   3        0.01        1.36      1.77 o 
   1  10   3        0.76        2.23      0.81 o 
   2  10   3       31.61       29.18      1.01 o 
   3  10   3        0.38        0.89      1.39 o 
   4  10   3       21.57       32.88      1.75 o 
  -4  -9   4       27.86       30.49      1.04 o 
  -3  -9   4       42.33       47.31      1.61 o 
  -2  -9   4       14.79       13.63      1.09 o 
  -1  -9   4        0.07        0.00      0.81 o 
   0  -9   4        5.89        3.51      0.84 o 
   1  -9   4       40.01       46.80      2.68 o 
   2  -9   4      117.50      108.57      2.05 o 
   3  -9   4       67.95       52.05      1.72 o 
  -5  -8   4       25.68       27.44      0.95 o 
  -4  -8   4       75.96       67.48      3.11 o 
  -3  -8   4       12.02        9.07      0.78 o 
  -2  -8   4        8.80        8.10      1.01 o 
  -1  -8   4        0.87        0.51      0.78 o 
   0  -8   4       69.27       77.69      1.14 o 
   1  -8   4       96.43       92.29      2.92 o 
   2  -8   4        4.66        4.13      1.10 o 
   3  -8   4      238.02      246.75      2.68 o 
   4  -8   4       34.75       40.28      1.58 o 
   5  -8   4       30.36       31.64      1.54 o 
  -6  -7   4        1.12        1.14      1.27 o 
  -5  -7   4        0.31        0.79      0.71 o 
  -4  -7   4      211.41      221.89      3.65 o 
  -3  -7   4        0.12        0.91      0.67 o 
  -2  -7   4       30.18       32.95      0.85 o 
  -1  -7   4      208.19      210.86      3.66 o 
   0  -7   4       60.79       64.35      0.98 o 
   1  -7   4        5.85        4.25      0.97 o 
   2  -7   4       11.07        8.78      1.06 o 
   3  -7   4        1.27        0.00      1.00 o 
   4  -7   4        1.54        2.12      1.02 o 
   5  -7   4       18.51       16.56      1.23 o 
   6  -7   4        9.65        8.03      1.21 o 
  -7  -6   4       55.06       58.18      1.75 o 
  -6  -6   4       31.10       33.15      1.14 o 
  -5  -6   4      203.47      193.78      5.75 o 
  -4  -6   4       78.71       80.62      2.08 o 
  -3  -6   4       10.16        8.67      0.67 o 
  -2  -6   4        0.35        0.47      1.07 o 
  -1  -6   4       61.47       62.64      0.91 o 
   0  -6   4      514.09      536.65      2.08 o 
   1  -6   4        3.98        3.81      0.63 o 
   2  -6   4       29.73       33.22      0.79 o 
   3  -6   4       81.26       80.38      1.01 o 
   4  -6   4      138.27      131.73      1.20 o 
   5  -6   4      272.00      284.35      2.66 o 
   6  -6   4       25.47       27.19      1.31 o 
   7  -6   4      119.19      123.51      2.04 o 
  -8  -5   4        2.47        1.78      1.33 o 
  -7  -5   4        9.68        7.12      1.29 o 
  -6  -5   4       40.93       36.11      3.26 o 
  -5  -5   4      169.09      174.63      6.68 o 
  -4  -5   4       24.01       22.17      0.94 o 
  -3  -5   4       20.47       17.09      0.69 o 
  -2  -5   4      687.26      676.64      3.46 o 
  -1  -5   4       63.70       67.03      0.70 o 
   0  -5   4      136.92      124.41      2.12 o 
   1  -5   4       76.20       69.76      1.52 o 
   2  -5   4        2.14        2.98      0.53 o 
   3  -5   4        9.75       11.10      0.61 o 
   4  -5   4      326.71      328.59      2.81 o 
   5  -5   4      190.86      189.13      1.50 o 
   6  -5   4      149.55      154.00      1.46 o 
   7  -5   4        4.24        2.05      0.75 o 
   8  -5   4        0.84        0.00      0.82 o 
  -8  -4   4        5.75        6.19      1.36 o 
  -7  -4   4        0.71        1.00      1.17 o 
  -6  -4   4        2.36        2.97      1.12 o 
  -5  -4   4        0.41        0.19      0.65 o 
  -4  -4   4      153.12      146.47      2.19 o 
  -3  -4   4       77.54       79.42      1.37 o 
  -2  -4   4        6.86        9.33      0.80 o 
  -1  -4   4        0.30        1.44      0.38 o 
   0  -4   4      256.24      254.72      3.45 o 
   1  -4   4      158.74      153.11      1.52 o 
   2  -4   4        7.62        5.53      0.33 o 
   3  -4   4        1.49        1.08      0.36 o 
   4  -4   4        0.68        0.86      0.39 o 
   5  -4   4      326.81      314.38      2.88 o 
   6  -4   4       14.09       14.02      1.21 o 
   7  -4   4       55.63       55.64      1.00 o 
   8  -4   4       80.84       85.07      1.60 o 
  -8  -3   4        0.14        0.00      1.19 o 
  -7  -3   4      107.86      120.63      1.93 o 
  -6  -3   4      505.14      512.73      7.76 o 
  -5  -3   4       13.15        9.92      0.66 o 
  -4  -3   4       72.05       58.40      1.67 o 
  -3  -3   4       79.89       72.32      1.03 o 
  -2  -3   4      210.40      184.03      1.13 o 
  -1  -3   4     2682.45     2751.41      5.11 o 
   0  -3   4       97.33      103.69      0.89 o 
   1  -3   4      448.66      422.84      2.95 o 
   2  -3   4       12.30       15.13      0.33 o 
   3  -3   4       11.57       15.62      0.34 o 
   4  -3   4       58.51       79.21      0.53 o 
   5  -3   4        0.08        1.21      0.31 o 
   6  -3   4       91.46       92.56      1.03 o 
   7  -3   4      182.26      177.52      2.37 o 
   8  -3   4       35.09       33.10      0.89 o 
   9  -3   4       34.21       39.36      1.58 o 
  -9  -2   4       18.10       28.99      1.60 o 
  -8  -2   4       15.77       11.93      1.26 o 
  -7  -2   4        4.23        5.65      1.13 o 
  -6  -2   4       78.96       81.51      1.27 o 
  -5  -2   4        0.00        1.43      0.55 o 
  -4  -2   4      293.39      299.78      2.24 o 
  -3  -2   4        1.70        5.05      0.49 o 
  -2  -2   4     1394.86     1491.14      2.40 o 
  -1  -2   4      432.77      410.95      2.66 o 
   0  -2   4        0.23        0.31      0.22 o 
   1  -2   4      122.75      114.14      1.14 o 
   2  -2   4       40.02       45.38      0.40 o 
   3  -2   4      114.10      133.05      0.58 o 
   4  -2   4      112.62      106.68      0.55 o 
   5  -2   4       18.46       16.00      0.50 o 
   6  -2   4       14.51       16.18      0.58 o 
   7  -2   4       26.53       24.32      0.70 o 
   8  -2   4        5.42        7.41      1.11 o 
   9  -2   4       15.25       18.97      1.31 o 
  -9  -1   4       28.97       43.52      1.81 o 
  -8  -1   4       16.64       19.95      1.33 o 
  -7  -1   4       12.62       19.04      1.18 o 
  -6  -1   4        2.28        3.63      1.01 o 
  -5  -1   4      169.43      157.49      1.40 o 
  -4  -1   4       34.88       38.64      1.32 o 
  -3  -1   4     1101.01     1258.04      2.22 o 
  -2  -1   4     3136.25     3341.48     10.93 o 
  -1  -1   4     2436.40     2599.58     13.65 o 
   0  -1   4       54.04       53.95      0.51 o 
   1  -1   4        0.39        2.69      0.29 o 
   2  -1   4      736.33      716.31      1.96 o 
   3  -1   4       15.06       18.91      0.37 o 
   4  -1   4      959.29     1048.27      1.45 o 
   5  -1   4       89.04       96.81      0.63 o 
   6  -1   4       51.18       63.47      0.56 o 
   7  -1   4        3.03        1.81      0.49 o 
   8  -1   4       31.66       30.72      1.25 o 
   9  -1   4       17.88       20.43      1.29 o 
  10  -1   4        1.01        0.34      1.20 o 
  -9   0   4       37.72       41.38      1.66 o 
  -8   0   4       96.70      105.28      1.94 o 
  -7   0   4      113.70      104.51      1.72 o 
  -6   0   4       14.79       10.79      0.93 o 
  -5   0   4      253.37      238.34      1.79 o 
  -4   0   4       22.68       21.65      0.57 o 
  -3   0   4       90.21      110.41      0.95 o 
  -2   0   4       21.24       22.20      0.33 o 
  -1   0   4      992.48     1082.36      1.18 o 
   0   0   4       37.65       29.43      0.35 o 
   1   0   4       43.85       42.62      0.81 o 
   2   0   4     1342.88     1407.02      1.66 o 
   3   0   4      218.36      243.57      1.25 o 
   4   0   4        5.89        9.92      0.30 o 
   5   0   4      187.22      202.94      1.79 o 
   6   0   4        2.01        2.37      0.30 o 
   7   0   4       16.02       16.89      1.02 o 
   8   0   4      140.83      136.17      1.90 o 
   9   0   4      170.35      147.11      2.09 o 
  10   0   4        2.87        3.19      1.25 o 
  -8   1   4        9.48        9.59      1.22 o 
  -7   1   4       97.07       92.28      1.24 o 
  -6   1   4      121.77      132.61      1.75 o 
  -5   1   4      186.49      178.90      1.70 o 
  -4   1   4        5.58        8.75      0.50 o 
  -3   1   4      116.81      121.93      0.76 o 
  -2   1   4      342.41      390.90      0.96 o 
  -1   1   4        1.91        1.61      0.25 o 
   0   1   4       61.99       44.63      1.05 o 
   1   1   4       11.87       14.36      0.29 o 
   2   1   4       16.78       14.54      0.73 o 
   3   1   4       17.64       17.80      0.38 o 
   4   1   4       88.62       89.22      0.88 o 
   5   1   4        1.89        0.87      0.22 o 
   6   1   4       23.86       18.79      0.68 o 
   7   1   4      102.83      111.30      1.61 o 
   8   1   4      259.54      240.72      1.68 o 
   9   1   4       16.83       12.51      1.16 o 
  10   1   4       10.73       10.84      1.23 o 
  -8   2   4       57.22       58.87      1.17 o 
  -7   2   4       54.03       60.28      1.06 o 
  -6   2   4        3.10        3.91      0.67 o 
  -5   2   4       14.41       13.97      0.58 o 
  -4   2   4       38.85       44.90      0.73 o 
  -3   2   4      530.74      559.96      1.20 o 
  -2   2   4      134.11      141.30      0.81 o 
  -1   2   4       17.32       23.81      0.33 o 
   0   2   4      128.52      125.70      1.37 o 
   1   2   4       18.87       22.93      0.90 o 
   2   2   4     1251.29     1323.39      6.18 o 
   3   2   4      565.14      609.93      2.43 o 
   4   2   4      427.55      483.19      5.86 o 
   5   2   4        1.77        2.97      0.48 o 
   6   2   4      367.93      364.76      1.71 o 
   7   2   4       35.18       43.40      0.66 o 
   8   2   4      328.32      294.79      4.15 o 
   9   2   4        6.25        6.74      0.81 o 
  10   2   4       11.38       14.83      0.99 o 
  -8   3   4        7.60        7.66      0.89 o 
  -7   3   4       36.93       43.92      0.98 o 
  -6   3   4       69.93       66.27      0.98 o 
  -5   3   4       49.60       58.56      1.95 o 
  -4   3   4      441.17      456.38      4.20 o 
  -3   3   4       47.44       48.38      0.50 o 
  -2   3   4       24.59       31.51      0.48 o 
  -1   3   4        1.65        4.51      0.25 o 
   0   3   4      206.28      224.29      4.09 o 
   1   3   4       33.01       35.88      0.85 o 
   2   3   4       69.47       89.44      1.18 o 
   3   3   4     1332.87     1429.27      3.99 o 
   4   3   4       69.34       61.13      0.69 o 
   5   3   4       78.64       72.33      0.81 o 
   6   3   4        0.33        0.00      0.52 o 
   7   3   4        8.97        8.49      2.01 o 
   8   3   4       10.99       10.39      1.38 o 
   9   3   4        0.00        0.34      0.75 o 
  10   3   4       17.73       17.75      1.00 o 
  -7   4   4       13.20       14.28      1.25 o 
  -6   4   4      127.34      121.57      1.89 o 
  -5   4   4       10.44       10.46      1.09 o 
  -4   4   4      295.91      305.21      1.26 o 
  -3   4   4        4.70        6.43      0.29 o 
  -2   4   4        1.66        2.70      0.23 o 
  -1   4   4       36.16       41.11      1.10 o 
   0   4   4      759.41      812.29      3.75 o 
   1   4   4      518.08      538.40      2.69 o 
   2   4   4      274.76      230.38      3.16 o 
   3   4   4       67.35       75.33      1.33 o 
   4   4   4        9.36       17.02      0.51 o 
   5   4   4      717.62      683.55      3.11 o 
   6   4   4      332.74      330.96      2.99 o 
   7   4   4      101.40      110.82      2.03 o 
   8   4   4      423.76      415.49      2.19 o 
   9   4   4       52.46       64.99      1.18 o 
  -7   5   4        0.00        0.55      1.16 o 
  -6   5   4       46.51       44.82      1.08 o 
  -5   5   4       50.27       47.58      0.98 o 
  -4   5   4      269.49      247.38      1.61 o 
  -3   5   4        6.99        6.50      0.43 o 
  -2   5   4        1.26        1.56      0.51 o 
  -1   5   4       70.49       62.35      0.81 o 
   0   5   4      160.57      148.41      1.83 o 
   1   5   4        0.76        5.24      0.75 o 
   2   5   4      286.76      287.66      1.28 o 
   3   5   4        0.20        1.43      0.33 o 
   4   5   4       31.26       32.28      0.61 o 
   5   5   4        2.26        6.11      0.58 o 
   6   5   4        1.02        1.57      0.66 o 
   7   5   4      737.67      664.76      5.21 o 
   8   5   4        2.00        0.46      0.77 o 
   9   5   4        0.30        0.00      0.83 o 
  -6   6   4        1.35        0.95      0.79 o 
  -5   6   4       53.62       44.44      1.02 o 
  -4   6   4       25.92       21.02      0.80 o 
  -3   6   4      125.22      126.74      1.23 o 
  -2   6   4      206.11      203.36      1.44 o 
  -1   6   4        8.15        7.12      0.61 o 
   0   6   4       69.57       67.26      0.86 o 
   1   6   4       79.16       68.14      0.85 o 
   2   6   4        4.86        4.02      0.30 o 
   3   6   4      378.57      336.57      1.35 o 
   4   6   4       15.38       19.00      0.72 o 
   5   6   4       24.36       22.36      1.34 o 
   6   6   4        3.71        2.23      0.75 o 
   7   6   4       15.49       11.82      0.82 o 
   8   6   4      118.88       98.13      1.30 o 
   9   6   4       61.66       64.23      2.29 o 
  -5   7   4        6.85        3.83      0.83 o 
  -4   7   4       69.16       62.09      1.08 o 
  -3   7   4      115.02      121.42      1.34 o 
  -2   7   4       78.04       70.68      1.74 o 
  -1   7   4      152.99      147.40      1.30 o 
   0   7   4      156.38      162.96      3.18 o 
   1   7   4      384.87      391.77      4.63 o 
   2   7   4      356.41      338.32      1.67 o 
   3   7   4       47.50       34.37      0.77 o 
   4   7   4      132.03      127.16      1.31 o 
   5   7   4        1.30        1.33      0.65 o 
   6   7   4      306.58      289.07      1.74 o 
   7   7   4       11.63        9.50      0.95 o 
   8   7   4       10.16        6.08      1.23 o 
  -4   8   4        4.01        3.65      0.97 o 
  -3   8   4        4.62        4.83      0.79 o 
  -2   8   4        9.09        9.59      0.81 o 
  -1   8   4      187.73      169.71      2.68 o 
   0   8   4      219.77      212.45      2.20 o 
   1   8   4      342.69      352.68      4.31 o 
   2   8   4      350.97      330.66      2.92 o 
   3   8   4       24.52       24.31      0.78 o 
   4   8   4       46.55       51.25      1.73 o 
   5   8   4       17.97       19.69      1.21 o 
   6   8   4        3.52        7.99      1.24 o 
   7   8   4        3.02        3.11      1.27 o 
  -3   9   4       30.13       39.51      1.12 o 
  -2   9   4       14.86       18.34      1.92 o 
  -1   9   4       15.03       14.15      1.37 o 
   0   9   4        1.50        2.05      0.86 o 
   1   9   4       67.50       72.59      1.11 o 
   2   9   4        1.87        1.99      0.73 o 
   3   9   4      127.09      126.81      2.12 o 
   4   9   4        1.83        3.69      1.40 o 
   5   9   4       95.27       96.20      3.21 o 
   6   9   4        3.07        3.82      1.30 o 
   0  10   4       43.47       49.20      1.14 o 
   1  10   4       49.92       63.15      1.16 o 
   2  10   4       16.03       19.09      0.93 o 
   3  10   4        0.00        2.94      1.48 o 
   4  10   4       31.16       40.95      1.86 o 
  -3  -9   5       24.39       35.03      1.07 o 
  -2  -9   5       21.85       21.75      0.98 o 
  -1  -9   5        2.29        3.23      0.88 o 
   0  -9   5      178.98      199.83      3.23 o 
   1  -9   5        0.41        0.82      0.86 o 
   2  -9   5        0.58        0.70      0.87 o 
  -5  -8   5       84.30       85.73      3.11 o 
  -4  -8   5        2.10        1.56      0.82 o 
  -3  -8   5       19.85       20.83      0.92 o 
  -2  -8   5       10.29        9.67      0.82 o 
  -1  -8   5       28.99       29.93      1.72 o 
   0  -8   5        4.39        3.70      0.77 o 
   1  -8   5      148.16      149.25      7.25 o 
   2  -8   5       33.94       34.41      1.41 o 
   3  -8   5        1.15        1.36      1.13 o 
   4  -8   5       50.27       55.82      1.69 o 
  -6  -7   5       15.85       10.06      1.75 o 
  -5  -7   5       29.15       23.67      4.31 o 
  -4  -7   5       32.38       39.12      1.12 o 
  -3  -7   5       56.93       58.28      1.03 o 
  -2  -7   5       84.83       77.58      1.13 o 
  -1  -7   5      479.85      479.91      2.23 o 
   0  -7   5       78.73       83.49      1.18 o 
   1  -7   5        0.79        0.02      0.95 o 
   2  -7   5       20.83       22.27      1.22 o 
   3  -7   5       41.68       47.21      1.42 o 
   4  -7   5       18.71       18.32      1.24 o 
   5  -7   5        0.66        1.22      1.11 o 
   6  -7   5       33.78       29.46      1.47 o 
  -7  -6   5        0.32        0.00      1.33 o 
  -6  -6   5        4.49        7.27      0.81 o 
  -5  -6   5        2.60        3.75      0.71 o 
  -4  -6   5        3.90        3.74      0.70 o 
  -3  -6   5       10.47        9.59      0.72 o 
  -2  -6   5        4.82        7.52      0.77 o 
  -1  -6   5        0.13        1.01      0.61 o 
   0  -6   5        2.83        4.85      0.65 o 
   1  -6   5      155.46      160.29      1.90 o 
   2  -6   5       16.01       15.43      1.05 o 
   3  -6   5        1.90        2.09      0.80 o 
   4  -6   5       37.31       35.61      0.86 o 
   5  -6   5      146.24      144.44      2.03 o 
   6  -6   5        6.27        4.04      1.08 o 
   7  -6   5        0.61        1.42      0.84 o 
  -7  -5   5       27.88       31.01      1.55 o 
  -6  -5   5       11.60        9.03      1.27 o 
  -5  -5   5      135.88      139.42      4.12 o 
  -4  -5   5        6.83        6.15      0.67 o 
  -3  -5   5        0.01        0.33      0.78 o 
  -2  -5   5        3.35        4.44      0.78 o 
  -1  -5   5      560.15      556.15      3.76 o 
   0  -5   5       64.45       65.06      0.74 o 
   1  -5   5        0.69        0.65      0.55 o 
   2  -5   5        0.97        0.84      0.54 o 
   3  -5   5       22.72       26.37      0.59 o 
   4  -5   5      413.43      415.81      2.22 o 
   5  -5   5      179.87      175.41      1.57 o 
   6  -5   5       63.96       63.43      1.07 o 
   7  -5   5        0.00        0.20      0.72 o 
  -8  -4   5        7.21        7.21      1.40 o 
  -7  -4   5        1.76        5.09      1.31 o 
  -6  -4   5       17.26       20.30      1.31 o 
  -5  -4   5        2.73        1.01      1.12 o 
  -4  -4   5       24.22       25.28      1.09 o 
  -3  -4   5        1.98        2.47      0.74 o 
  -2  -4   5      219.26      212.79      2.55 o 
  -1  -4   5       27.22       22.07      0.51 o 
   0  -4   5        1.66        2.24      0.41 o 
   1  -4   5       44.13       40.72      0.56 o 
   2  -4   5      297.62      295.29      2.22 o 
   3  -4   5        8.16       10.73      0.39 o 
   4  -4   5      215.97      227.12      1.29 o 
   5  -4   5       23.83       22.91      0.83 o 
   6  -4   5        0.23        0.21      0.64 o 
   7  -4   5       12.53       10.85      0.89 o 
   8  -4   5       18.52       16.74      0.85 o 
  -8  -3   5        5.16        5.17      1.29 o 
  -7  -3   5        3.01        2.13      1.21 o 
  -6  -3   5        0.10        0.38      0.71 o 
  -5  -3   5       24.70       22.95      0.79 o 
  -4  -3   5       37.63       37.45      1.94 o 
  -3  -3   5       86.44       74.15      2.15 o 
  -2  -3   5     3259.78     3430.41     13.79 o 
  -1  -3   5        4.29        5.09      0.43 o 
   0  -3   5      246.21      249.90      1.39 o 
   1  -3   5       30.35       24.85      0.38 o 
   2  -3   5      150.50      140.09      1.62 o 
   3  -3   5      283.96      310.01      1.97 o 
   4  -3   5      141.77      139.60      1.06 o 
   5  -3   5        0.58        1.17      0.34 o 
   6  -3   5      200.82      205.61      1.43 o 
   7  -3   5        0.07        1.77      0.64 o 
   8  -3   5        5.09        5.35      1.17 o 
   9  -3   5       15.79       13.82      1.39 o 
  -8  -2   5       34.37       43.98      1.60 o 
  -7  -2   5      106.42      110.41      1.92 o 
  -6  -2   5        0.35        2.98      1.06 o 
  -5  -2   5      357.97      337.07      3.08 o 
  -4  -2   5        4.07        3.87      0.45 o 
  -3  -2   5      668.14      696.52      2.31 o 
  -2  -2   5     2376.05     2344.73      5.96 o 
  -1  -2   5      810.61      899.50      7.52 o 
   0  -2   5      633.25      565.15      3.35 o 
   1  -2   5      146.37      127.24      1.65 o 
   2  -2   5      644.81      614.04      2.86 o 
   3  -2   5       20.75       28.06      0.41 o 
   4  -2   5        9.41        8.28      0.31 o 
   5  -2   5        2.12        2.63      0.31 o 
   6  -2   5        9.11        7.49      0.60 o 
   7  -2   5       44.45       36.90      0.77 o 
   8  -2   5        6.49        3.13      0.99 o 
   9  -2   5        0.00        0.46      1.19 o 
  -8  -1   5        5.44        7.76      1.25 o 
  -7  -1   5        4.73        7.63      1.13 o 
  -6  -1   5      254.46      225.24      4.83 o 
  -5  -1   5       58.99       60.10      1.28 o 
  -4  -1   5      237.77      227.67      2.52 o 
  -3  -1   5       63.99       64.83      0.51 o 
  -2  -1   5       59.22       46.88      0.49 o 
  -1  -1   5      285.82      295.10      1.28 o 
   0  -1   5        7.29       13.02      0.25 o 
   1  -1   5      368.40      393.49      0.74 o 
   2  -1   5        0.87        3.15      0.21 o 
   3  -1   5       16.80       14.45      0.24 o 
   4  -1   5       49.35       51.00      0.37 o 
   5  -1   5      139.13      154.57      0.79 o 
   6  -1   5        8.41       10.91      0.40 o 
   7  -1   5        1.02        1.92      0.91 o 
   8  -1   5      151.24      156.00      2.06 o 
   9  -1   5      129.97      131.06      2.12 o 
  -8   0   5      103.31      114.34      2.00 o 
  -7   0   5       22.50       19.66      0.88 o 
  -6   0   5       18.34       22.79      0.83 o 
  -5   0   5       20.41       18.21      0.50 o 
  -4   0   5        6.82        3.28      0.32 o 
  -3   0   5      116.44      132.41      0.62 o 
  -2   0   5      139.36      143.29      0.56 o 
  -1   0   5       97.28       84.81      0.89 o 
   0   0   5       46.90       64.72      0.39 o 
   1   0   5        3.24        5.01      0.26 o 
   2   0   5       32.14       31.08      0.48 o 
   3   0   5      665.06      677.98      3.00 o 
   4   0   5      588.13      605.80      2.54 o 
   5   0   5       16.25       16.44      0.46 o 
   6   0   5      177.45      172.31      1.01 o 
   7   0   5      291.62      297.71      2.50 o 
   8   0   5      280.01      231.54      2.41 o 
   9   0   5        6.44        5.59      1.12 o 
  10   0   5        8.15        6.61      1.27 o 
  -8   1   5       38.92       43.79      1.16 o 
  -7   1   5       31.48       28.53      2.11 o 
  -6   1   5       77.50       82.99      1.82 o 
  -5   1   5       49.17       54.01      0.59 o 
  -4   1   5      377.73      374.59      2.04 o 
  -3   1   5      188.75      211.37      2.07 o 
  -2   1   5       18.72       15.45      0.51 o 
  -1   1   5      186.08      179.15      0.79 o 
   0   1   5        5.12       10.05      0.28 o 
   1   1   5     1291.71     1402.92      2.57 o 
   2   1   5      391.19      408.08      1.19 o 
   3   1   5      743.09      808.60      4.44 o 
   4   1   5       45.35       56.70      0.44 o 
   5   1   5      245.96      249.12      3.11 o 
   6   1   5      722.51      728.75      6.40 o 
   7   1   5        8.23        7.76      0.57 o 
   8   1   5      149.84      134.13      1.91 o 
   9   1   5       78.32       85.14      1.78 o 
  10   1   5        3.60        3.59      1.24 o 
  -8   2   5       15.81       16.37      0.96 o 
  -7   2   5       12.82        8.54      0.83 o 
  -6   2   5       26.39       22.23      0.81 o 
  -5   2   5       53.03       54.98      0.74 o 
  -4   2   5      108.30      109.98      0.77 o 
  -3   2   5       87.30       90.92      0.61 o 
  -2   2   5        0.00        0.46      0.29 o 
  -1   2   5       52.65       78.00      0.51 o 
   0   2   5      169.37      153.55      0.67 o 
   1   2   5     1100.04     1135.25      1.78 o 
   2   2   5      866.69      905.26      4.80 o 
   3   2   5      281.70      309.83      1.48 o 
   4   2   5      175.91      193.93      3.42 o 
   5   2   5      196.48      173.36      1.79 o 
   6   2   5      391.61      372.17      1.97 o 
   7   2   5      612.40      609.36      8.48 o 
   8   2   5       61.13       47.77      1.37 o 
   9   2   5       47.10       38.94      1.42 o 
  10   2   5       64.92       88.75      1.91 o 
  -8   3   5       14.38       14.37      1.45 o 
  -7   3   5       16.03       21.40      0.89 o 
  -6   3   5      170.21      150.06     21.06 o 
  -5   3   5       18.55       18.82      0.71 o 
  -4   3   5        5.15        6.42      0.38 o 
  -3   3   5      493.39      489.52      1.23 o 
  -2   3   5       80.90       86.90      0.68 o 
  -1   3   5        1.31        0.02      0.34 o 
   0   3   5      676.83      738.22      1.17 o 
   1   3   5      499.42      518.28      1.68 o 
   2   3   5     2943.26     3300.34     39.00 o 
   3   3   5       57.63       68.44      1.10 o 
   4   3   5       17.48        9.85      0.71 o 
   5   3   5       76.35       79.79      0.95 o 
   6   3   5        0.82        5.89      0.83 o 
   7   3   5      726.35      694.88      2.56 o 
   8   3   5      130.12      107.26      1.63 o 
   9   3   5       44.76       50.06      1.11 o 
  10   3   5       26.13       22.36      1.35 o 
  -7   4   5       10.24       10.33      1.34 o 
  -6   4   5        8.49       10.04      1.18 o 
  -5   4   5       80.17       64.48      1.50 o 
  -4   4   5       16.94       14.42      1.01 o 
  -3   4   5       39.42       35.66      0.45 o 
  -2   4   5       94.73       94.08      1.08 o 
  -1   4   5      565.70      536.15      3.36 o 
   0   4   5       10.61       14.13      0.52 o 
   1   4   5       63.35       80.39      1.22 o 
   2   4   5      677.82      664.55      2.92 o 
   3   4   5       52.26       62.65      0.81 o 
   4   4   5      343.74      364.58      1.81 o 
   5   4   5       86.96      101.14      0.97 o 
   6   4   5      135.57      152.94      1.25 o 
   7   4   5       75.74       79.68      1.11 o 
   8   4   5       67.23       56.30      1.28 o 
   9   4   5        0.22        0.00      0.82 o 
  -7   5   5       99.28      108.67      2.13 o 
  -6   5   5        9.66        7.55      1.21 o 
  -5   5   5        0.18        1.05      1.05 o 
  -4   5   5       17.58       13.25      0.76 o 
  -3   5   5        0.25        0.00      0.44 o 
  -2   5   5      223.38      217.35      1.83 o 
  -1   5   5        6.25        7.91      0.56 o 
   0   5   5        9.46        9.62      1.17 o 
   1   5   5     1145.55     1144.96     10.67 o 
   2   5   5      164.32      152.63      4.02 o 
   3   5   5      134.97      127.96      4.70 o 
   4   5   5       83.61       77.49      0.90 o 
   5   5   5       10.08        8.10      0.62 o 
   6   5   5       82.62       71.11      0.98 o 
   7   5   5        7.82        9.53      1.33 o 
   8   5   5        9.32       11.31      0.82 o 
   9   5   5        5.85        2.11      1.14 o 
  -6   6   5        0.68        1.95      1.24 o 
  -5   6   5       66.00       63.77      1.55 o 
  -4   6   5       42.99       38.95      0.96 o 
  -3   6   5        0.70        2.03      0.69 o 
  -2   6   5       13.55       13.33      0.84 o 
  -1   6   5       24.56       25.85      1.22 o 
   0   6   5     1033.68     1026.09      5.80 o 
   1   6   5      244.76      251.92      1.83 o 
   2   6   5        8.35        6.50      0.61 o 
   3   6   5      370.38      347.15      2.35 o 
   4   6   5       48.61       45.16      1.37 o 
   5   6   5      249.61      240.08      4.63 o 
   6   6   5      115.82      100.55      4.81 o 
   7   6   5      204.60      204.89      2.51 o 
   8   6   5       84.33       86.19      3.08 o 
   9   6   5       11.24       16.65      1.52 o 
  -5   7   5        4.33        3.46      0.85 o 
  -4   7   5        0.82        0.99      0.88 o 
  -3   7   5       20.53       21.16      0.87 o 
  -2   7   5        2.41        0.60      0.72 o 
  -1   7   5      214.97      228.11      5.85 o 
   0   7   5        5.31        7.98      0.71 o 
   1   7   5      211.72      214.17      5.34 o 
   2   7   5      257.01      238.22      3.68 o 
   3   7   5      440.51      436.90      6.10 o 
   4   7   5        3.10        2.45      0.77 o 
   5   7   5        1.11        1.05      1.09 o 
   6   7   5      271.00      272.83      4.91 o 
   7   7   5        0.09        0.09      0.80 o 
   8   7   5        1.34        0.88      0.86 o 
  -4   8   5       64.87       63.83      4.14 o 
  -3   8   5        5.54        8.86      1.04 o 
  -2   8   5       43.79       37.26      1.07 o 
  -1   8   5        1.15        2.42      0.75 o 
   0   8   5       82.73       87.14      3.04 o 
   1   8   5      258.80      272.15      1.75 o 
   2   8   5       71.16       80.78      2.99 o 
   3   8   5       49.65       44.13      2.11 o 
   4   8   5       65.15       85.92      1.93 o 
   5   8   5       43.54       34.01      1.04 o 
   6   8   5      157.02      154.29      2.30 o 
   7   8   5       35.81       31.00      1.52 o 
  -2   9   5       31.07       36.99      1.83 o 
  -1   9   5        5.90        5.18      0.88 o 
   0   9   5       53.36       62.60      1.15 o 
   1   9   5       21.90       30.60      1.80 o 
   2   9   5      133.21      136.43      2.40 o 
   3   9   5       34.12       39.32      1.62 o 
   4   9   5        3.38        5.19      1.53 o 
   5   9   5        2.41        2.41      0.96 o 
   6   9   5        0.00        1.54      1.23 o 
   1  10   5       16.45       23.54      1.01 o 
   2  10   5       50.53       54.04      1.18 o 
   3  10   5      286.84      303.33      3.22 o 
  -1  -9   6      138.52      142.33      6.85 o 
   0  -9   6       15.05       13.65      0.99 o 
   1  -9   6       27.26       31.68      1.13 o 
  -4  -8   6        0.20        0.00      0.85 o 
  -3  -8   6        3.73        4.23      0.87 o 
  -2  -8   6       29.31       26.80      1.00 o 
  -1  -8   6        3.73        2.96      0.90 o 
   0  -8   6        1.53        1.68      0.81 o 
   1  -8   6        9.42        6.70      0.86 o 
   2  -8   6        3.56        2.52      1.19 o 
   3  -8   6       48.73       48.41      1.62 o 
   4  -8   6        0.03        0.00      1.22 o 
  -5  -7   6       49.95       51.46      1.15 o 
  -4  -7   6        1.15        0.00      1.78 o 
  -3  -7   6        5.80        7.29      0.80 o 
  -2  -7   6       62.12       57.91      1.10 o 
  -1  -7   6      183.54      184.56      4.89 o 
   0  -7   6       69.08       74.03      1.56 o 
   1  -7   6        0.23        0.36      0.80 o 
   2  -7   6        2.16        3.43      1.07 o 
   3  -7   6       78.12       87.36      1.75 o 
   4  -7   6       90.11       93.64      1.85 o 
   5  -7   6        2.62        1.50      1.15 o 
  -6  -6   6        2.91        0.50      0.81 o 
  -5  -6   6        0.97        0.88      0.76 o 
  -4  -6   6       19.07       20.63      1.45 o 
  -3  -6   6        1.81        0.82      0.70 o 
  -2  -6   6       74.93       68.64      6.04 o 
  -1  -6   6       10.53       10.26      0.76 o 
   0  -6   6       12.85       14.91      0.78 o 
   1  -6   6       40.91       37.54      1.24 o 
   2  -6   6       17.31       17.94      1.13 o 
   3  -6   6      190.84      200.04      2.23 o 
   4  -6   6       39.96       40.58      1.41 o 
   5  -6   6       48.16       54.81      1.52 o 
   6  -6   6       19.71       22.07      0.97 o 
  -7  -5   6        7.12        4.41      1.33 o 
  -6  -5   6        2.06        0.00      1.24 o 
  -5  -5   6       13.57       12.70      1.39 o 
  -4  -5   6       58.57       56.30      2.87 o 
  -3  -5   6        7.96        8.86      2.22 o 
  -2  -5   6       61.74       64.76      2.80 o 
  -1  -5   6      384.93      381.17      4.48 o 
   0  -5   6       17.79       14.98      2.10 o 
   1  -5   6       39.19       39.99      1.14 o 
   2  -5   6        7.50        6.56      0.64 o 
   3  -5   6      184.37      192.11      1.14 o 
   4  -5   6       80.27       80.57      1.15 o 
   5  -5   6      171.02      168.65      2.90 o 
   6  -5   6       70.63       64.03      1.47 o 
   7  -5   6       73.04       80.93      1.25 o 
  -7  -4   6       17.15       11.15      1.35 o 
  -6  -4   6       23.44       24.99      1.40 o 
  -5  -4   6       23.24       21.57      1.31 o 
  -4  -4   6      241.71      222.66      2.26 o 
  -3  -4   6      329.15      311.62      2.44 o 
  -2  -4   6      139.07      125.78      2.71 o 
  -1  -4   6       65.72       53.53      0.83 o 
   0  -4   6      243.88      238.82      2.20 o 
   1  -4   6        7.47        4.98      0.42 o 
   2  -4   6      117.15      116.31      0.96 o 
   3  -4   6        0.71        1.20      0.38 o 
   4  -4   6       78.35       70.62      0.88 o 
   5  -4   6       76.83       74.92      1.19 o 
   6  -4   6       28.45       28.22      0.82 o 
   7  -4   6       70.70       65.45      1.36 o 
   8  -4   6        0.00        0.52      0.74 o 
  -8  -3   6       20.44       23.82      1.52 o 
  -7  -3   6        4.07        5.11      1.30 o 
  -6  -3   6        0.88        0.39      1.16 o 
  -5  -3   6      227.96      221.32      2.35 o 
  -4  -3   6       13.18       13.36      0.72 o 
  -3  -3   6       37.50       41.13      2.01 o 
  -2  -3   6      122.04      122.44      1.34 o 
  -1  -3   6        5.49       11.74      0.69 o 
   0  -3   6       10.94       15.01      0.39 o 
   1  -3   6       18.09       18.59      0.38 o 
   2  -3   6      314.94      314.52      2.71 o 
   3  -3   6       16.32       17.08      0.43 o 
   4  -3   6        6.67        6.87      0.37 o 
   5  -3   6       42.20       41.51      0.52 o 
   6  -3   6       31.36       36.18      0.82 o 
   7  -3   6       13.72       11.48      0.72 o 
   8  -3   6        1.95        2.41      1.15 o 
  -8  -2   6        2.36        3.00      1.29 o 
  -7  -2   6        2.46        0.65      1.17 o 
  -6  -2   6        4.61        6.63      1.13 o 
  -5  -2   6       55.53       58.90      1.31 o 
  -4  -2   6        9.18        6.53      0.52 o 
  -3  -2   6      588.43      611.01      3.61 o 
  -2  -2   6      738.22      733.81      1.50 o 
  -1  -2   6        0.96        0.76      0.31 o 
   0  -2   6       21.48       19.19      0.40 o 
   1  -2   6        3.29        2.93      0.27 o 
   2  -2   6      618.77      599.46      2.98 o 
   3  -2   6      374.51      353.88      1.77 o 
   4  -2   6        1.30        2.17      0.24 o 
   5  -2   6      146.56      125.85      1.03 o 
   6  -2   6        4.56        4.03      0.45 o 
   7  -2   6       98.54       89.66      1.04 o 
   8  -2   6        3.24        5.87      1.09 o 
   9  -2   6      113.31      113.31      2.12 o 
  -8  -1   6        4.75        2.65      1.28 o 
  -7  -1   6       21.70       14.00      1.25 o 
  -6  -1   6      100.52       90.16      1.20 o 
  -5  -1   6        6.05       10.52      0.54 o 
  -4  -1   6        1.31        0.82      0.37 o 
  -3  -1   6       11.47        8.18      0.37 o 
  -2  -1   6      633.26      671.39      4.05 o 
  -1  -1   6        0.96        0.73      0.26 o 
   0  -1   6      100.87       78.58      0.68 o 
   1  -1   6      369.77      385.95      2.34 o 
   2  -1   6      228.56      233.17      1.12 o 
   3  -1   6       29.68       40.90      0.47 o 
   4  -1   6       84.54       86.32      0.84 o 
   5  -1   6      104.96      104.19      0.62 o 
   6  -1   6       15.96       14.62      0.46 o 
   7  -1   6      346.72      330.66      2.73 o 
   8  -1   6      125.87      113.79      1.88 o 
   9  -1   6        0.02        2.44      1.21 o 
  -8   0   6        9.84        9.68      1.32 o 
  -7   0   6       36.85       32.06      1.03 o 
  -6   0   6       35.86       32.53      1.10 o 
  -5   0   6       47.31       44.31      0.79 o 
  -4   0   6        0.33        1.26      0.35 o 
  -3   0   6      108.77      105.35      0.62 o 
  -2   0   6        5.82        6.72      0.17 o 
  -1   0   6       20.13       14.14      0.25 o 
   0   0   6       12.36        8.82      0.28 o 
   1   0   6      601.37      609.41      2.61 o 
   2   0   6      423.80      414.80      2.08 o 
   3   0   6      128.24      148.86      1.09 o 
   4   0   6        0.46        0.76      0.28 o 
   5   0   6       20.26       19.55      0.69 o 
   6   0   6      325.94      316.30      3.16 o 
   7   0   6        4.40        3.39      0.88 o 
   8   0   6       32.38       41.69      1.35 o 
   9   0   6       51.28       59.24      1.61 o 
  -8   1   6       34.62       35.35      1.14 o 
  -7   1   6       30.83       36.43      1.54 o 
  -6   1   6       63.76       49.94      1.16 o 
  -5   1   6      177.01      161.29      1.31 o 
  -4   1   6      318.92      324.32      1.14 o 
  -3   1   6      333.92      340.83      2.07 o 
  -2   1   6      253.83      242.92      1.15 o 
  -1   1   6      146.05      160.97      1.65 o 
   0   1   6        1.48        4.54      0.34 o 
   1   1   6     1881.22     2114.77      3.82 o 
   2   1   6      619.50      690.09      1.87 o 
   3   1   6      466.62      497.03      2.59 o 
   4   1   6       72.36       73.08      0.54 o 
   5   1   6      457.57      465.82      1.56 o 
   6   1   6       23.00       27.86      1.44 o 
   7   1   6      507.05      487.08      2.56 o 
   8   1   6        0.37        0.86      0.92 o 
   9   1   6      299.55      298.40      2.89 o 
  10   1   6       25.17       37.30      1.54 o 
  -7   2   6       43.92       45.18      1.11 o 
  -6   2   6        8.32        6.97      0.76 o 
  -5   2   6       26.99       22.99      0.60 o 
  -4   2   6       45.38       42.76      0.83 o 
  -3   2   6        3.45        4.22      0.38 o 
  -2   2   6      117.20      101.43      1.16 o 
  -1   2   6        6.97        9.75      0.35 o 
   0   2   6      495.78      499.09      3.97 o 
   1   2   6      246.75      265.21      1.90 o 
   2   2   6      104.64       95.81      0.76 o 
   3   2   6       24.46       17.12      0.56 o 
   4   2   6       11.93       19.34      0.61 o 
   5   2   6       65.82       79.10      0.89 o 
   6   2   6       26.06       27.27      0.74 o 
   7   2   6        9.01        8.98      0.66 o 
   8   2   6        2.04        1.83      1.01 o 
   9   2   6        9.85        5.69      1.09 o 
  10   2   6       51.67       68.39      1.83 o 
  -7   3   6      217.47      215.06      2.62 o 
  -6   3   6        8.22       10.22      1.22 o 
  -5   3   6       67.03       61.52      0.95 o 
  -4   3   6       18.42       19.62      0.66 o 
  -3   3   6        2.57        1.67      0.37 o 
  -2   3   6       36.08       33.53      0.85 o 
  -1   3   6      396.27      388.79      2.67 o 
   0   3   6        1.38        0.19      0.28 o 
   1   3   6      804.25      867.63      2.25 o 
   2   3   6        5.56        6.28      0.40 o 
   3   3   6      515.41      527.19      2.71 o 
   4   3   6      269.78      247.46      1.37 o 
   5   3   6       19.79       18.78      0.64 o 
   6   3   6      532.90      532.98      2.95 o 
   7   3   6      193.18      190.61      2.12 o 
   8   3   6       28.49       24.42      1.20 o 
   9   3   6        6.05       11.83      1.27 o 
  -7   4   6        0.26        0.00      1.28 o 
  -6   4   6       30.27       25.43      1.37 o 
  -5   4   6      122.63      130.28      2.02 o 
  -4   4   6       20.56       15.30      1.09 o 
  -3   4   6        0.03        0.86      0.51 o 
  -2   4   6       40.64       33.09      0.67 o 
  -1   4   6       38.90       32.67      1.04 o 
   0   4   6      141.62      152.49      1.10 o 
   1   4   6        0.62        0.79      0.50 o 
   2   4   6       12.06       12.48      0.56 o 
   3   4   6       92.16       86.21      1.52 o 
   4   4   6      258.66      236.01      2.02 o 
   5   4   6       62.02       63.22      1.31 o 
   6   4   6     1783.13     1776.74      5.73 o 
   7   4   6      173.27      192.59      2.18 o 
   8   4   6       29.66       27.77      1.32 o 
   9   4   6       24.12       25.59      1.42 o 
  -6   5   6       56.33       51.19      1.69 o 
  -5   5   6       53.91       54.65      1.58 o 
  -4   5   6       12.71       11.39      1.13 o 
  -3   5   6       11.36       15.56      1.11 o 
  -2   5   6        4.03        3.17      0.56 o 
  -1   5   6        0.60        0.78      0.60 o 
   0   5   6      100.88      125.64      1.62 o 
   1   5   6       13.02       15.86      0.93 o 
   2   5   6      850.12      833.80      3.67 o 
   3   5   6        7.82        3.93      0.59 o 
   4   5   6      700.60      670.98      3.60 o 
   5   5   6        0.14        0.30      0.95 o 
   6   5   6        3.10        5.49      1.06 o 
   7   5   6      122.95      119.39      1.29 o 
   8   5   6        0.12        0.10      0.75 o 
   9   5   6       13.77       11.81      0.94 o 
  -5   6   6      129.65      122.08      2.09 o 
  -4   6   6      147.87      143.72      2.07 o 
  -3   6   6      180.30      182.79      3.21 o 
  -2   6   6       20.98       15.90      0.59 o 
  -1   6   6       97.00       91.45      2.87 o 
   0   6   6      417.10      410.19      3.45 o 
   1   6   6      142.48      145.28      1.20 o 
   2   6   6      281.86      269.82      2.34 o 
   3   6   6        2.32        3.35      1.04 o 
   4   6   6       13.57        8.50      0.81 o 
   5   6   6      266.54      252.10      2.42 o 
   6   6   6      129.84      124.38      1.25 o 
   7   6   6       39.70       44.98      1.52 o 
   8   6   6       20.09       20.38      0.96 o 
  -4   7   6      122.35      130.51      2.37 o 
  -3   7   6       48.26       45.88      2.07 o 
  -2   7   6       80.59       78.74      1.90 o 
  -1   7   6      172.41      186.14      3.86 o 
   0   7   6      251.61      246.15      1.66 o 
   1   7   6      384.93      393.08      7.57 o 
   2   7   6       63.26       63.62      1.73 o 
   3   7   6        0.04        0.96      0.93 o 
   4   7   6      144.33      169.11      4.03 o 
   5   7   6        0.27        0.10      0.84 o 
   6   7   6        1.62        2.43      1.15 o 
   7   7   6        0.26        0.00      1.23 o 
   8   7   6       17.77       15.61      0.92 o 
  -3   8   6       22.12       26.26      1.05 o 
  -2   8   6        0.99        4.42      0.88 o 
  -1   8   6        8.63       11.39      0.85 o 
   0   8   6        7.94       11.73      0.81 o 
   1   8   6        0.08        4.01      2.15 o 
   2   8   6        4.99        2.80      0.74 o 
   3   8   6       71.61       74.49      1.82 o 
   4   8   6      653.69      634.68     27.87 o 
   5   8   6       44.74       46.97      1.17 o 
   6   8   6        3.92        4.49      1.34 o 
   7   8   6        0.57        0.83      1.28 o 
  -2   9   6       15.88       32.12      1.09 o 
  -1   9   6       30.51       32.15      2.82 o 
   0   9   6        7.66       10.56      0.90 o 
   1   9   6        0.12        3.81      3.20 o 
   2   9   6        1.19        3.97      1.02 o 
   3   9   6      218.22      243.93      2.90 o 
   4   9   6       72.79       71.04      2.08 o 
   5   9   6        5.65        5.21      0.97 o 
  -3  -8   7        0.02        0.89      0.88 o 
  -2  -8   7       11.92        9.04      0.95 o 
  -1  -8   7        0.11        0.37      0.91 o 
   0  -8   7        0.40        0.47      0.89 o 
   1  -8   7        7.74        9.27      1.36 o 
   2  -8   7        7.95       10.06      1.25 o 
   3  -8   7       16.13       18.40      1.45 o 
  -5  -7   7        2.21        1.07      1.23 o 
  -4  -7   7        2.15        3.46      1.10 o 
  -3  -7   7        0.94        2.56      3.02 o 
  -2  -7   7       12.02       13.35      0.89 o 
  -1  -7   7        1.60        2.19      0.81 o 
   0  -7   7       97.29      100.79      1.31 o 
   1  -7   7        0.04        0.00      0.79 o 
   2  -7   7        0.63        0.35      1.04 o 
   3  -7   7      146.64      140.75      2.19 o 
   4  -7   7       12.81       12.13      1.31 o 
   5  -7   7       10.61        8.98      1.24 o 
  -6  -6   7        0.31        0.00      0.87 o 
  -5  -6   7        1.08        0.98      0.85 o 
  -4  -6   7       17.31       15.94      0.88 o 
  -3  -6   7        1.01        2.65      1.17 o 
  -2  -6   7        0.19        0.47      0.76 o 
  -1  -6   7        3.70        3.55      0.78 o 
   0  -6   7        0.97        2.23      0.80 o 
   1  -6   7        0.04        2.42      1.06 o 
   2  -6   7      102.89      106.82      1.78 o 
   3  -6   7       49.12       52.94      1.49 o 
   4  -6   7      117.75      116.36      1.92 o 
   5  -6   7        4.43        4.83      0.81 o 
   6  -6   7       11.65       15.72      0.92 o 
  -6  -5   7        5.85        2.07      1.37 o 
  -5  -5   7       58.54       54.81      1.71 o 
  -4  -5   7       12.29       13.16      1.38 o 
  -3  -5   7       37.32       34.78      2.24 o 
  -2  -5   7       49.45       45.67      0.98 o 
  -1  -5   7       25.94       22.31      0.87 o 
   0  -5   7       93.20       93.24      1.17 o 
   1  -5   7       39.08       35.97      1.19 o 
   2  -5   7       14.13       18.51      1.10 o 
   3  -5   7      103.75      110.66      1.51 o 
   4  -5   7       11.68       13.44      0.74 o 
   5  -5   7       88.04       87.19      1.19 o 
   6  -5   7       10.64        7.63      0.79 o 
   7  -5   7       26.54       26.57      0.99 o 
  -7  -4   7       16.54       15.11      1.49 o 
  -6  -4   7        0.41        0.00      1.32 o 
  -5  -4   7        7.76        6.41      1.21 o 
  -4  -4   7      237.97      235.12      2.47 o 
  -3  -4   7      330.69      312.37      2.60 o 
  -2  -4   7       29.48       30.41      1.21 o 
  -1  -4   7       55.41       55.40      2.47 o 
   0  -4   7        7.14        6.86      1.84 o 
   1  -4   7       10.72       12.87      0.59 o 
   2  -4   7      115.97      119.85      0.77 o 
   3  -4   7        9.62        9.98      0.46 o 
   4  -4   7       24.58       23.46      0.53 o 
   5  -4   7        9.72        9.81      0.57 o 
   6  -4   7      101.30       98.97      1.22 o 
   7  -4   7        0.65        1.12      0.74 o 
   8  -4   7       31.68       35.63      1.62 o 
  -7  -3   7        3.60        1.20      1.32 o 
  -6  -3   7       96.12       91.29      1.86 o 
  -5  -3   7       29.46       21.02      1.28 o 
  -4  -3   7       92.15       88.75      1.65 o 
  -3  -3   7      245.66      242.18      2.21 o 
  -2  -3   7      204.38      207.56      2.48 o 
  -1  -3   7      167.44      170.18      2.66 o 
   0  -3   7        4.13        5.78      0.29 o 
   1  -3   7       39.87       38.27      0.53 o 
   2  -3   7       57.82       60.57      0.57 o 
   3  -3   7       61.16       63.71      0.59 o 
   4  -3   7        0.01        0.37      0.38 o 
   5  -3   7        1.98        1.11      0.41 o 
   6  -3   7        2.30        3.12      0.51 o 
   7  -3   7        3.43        2.78      0.68 o 
   8  -3   7        5.42        9.54      1.29 o 
  -7  -2   7        6.43        8.05      1.27 o 
  -6  -2   7       37.33       35.12      1.41 o 
  -5  -2   7       11.22        9.47      0.75 o 
  -4  -2   7       14.56       15.01      0.50 o 
  -3  -2   7        0.27        0.26      0.41 o 
  -2  -2   7      331.76      333.44      3.51 o 
  -1  -2   7       56.65       57.64      0.73 o 
   0  -2   7       67.31       60.64      1.12 o 
   1  -2   7       48.13       46.47      1.15 o 
   2  -2   7      203.67      207.00      3.08 o 
   3  -2   7      235.00      246.46      1.74 o 
   4  -2   7       40.42       41.94      0.51 o 
   5  -2   7        8.37        9.45      0.41 o 
   6  -2   7       31.16       32.71      0.72 o 
   7  -2   7       80.64       88.60      1.73 o 
   8  -2   7        0.01        0.42      1.15 o 
   9  -2   7        7.10       10.40      1.27 o 
  -7  -1   7        4.64        4.75      1.23 o 
  -6  -1   7        0.85        0.07      1.15 o 
  -5  -1   7      130.02      109.10      1.21 o 
  -4  -1   7       13.49       18.85      0.49 o 
  -3  -1   7       10.96       12.15      0.43 o 
  -2  -1   7      203.05      203.78      1.80 o 
  -1  -1   7        3.76        0.58      0.21 o 
   0  -1   7        0.65        0.60      0.24 o 
   1  -1   7        0.12        0.45      0.25 o 
   2  -1   7      776.44      791.38      2.56 o 
   3  -1   7      566.82      615.06      3.10 o 
   4  -1   7        1.07        2.55      0.26 o 
   5  -1   7        3.08        2.71      0.40 o 
   6  -1   7       68.00       59.07      1.25 o 
   7  -1   7      523.25      482.63      3.31 o 
   8  -1   7        0.14        0.72      0.99 o 
   9  -1   7       13.96       11.25      1.26 o 
  -7   0   7        1.44        1.31      0.84 o 
  -6   0   7      135.17      127.66      3.38 o 
  -5   0   7        1.73        3.35      0.70 o 
  -4   0   7       16.73       17.64      0.51 o 
  -3   0   7       33.62       35.89      0.49 o 
  -2   0   7        0.13        0.16      0.23 o 
  -1   0   7       41.44       35.13      0.74 o 
   0   0   7       12.85       19.61      0.35 o 
   1   0   7        4.81        5.37      0.30 o 
   2   0   7        5.74        7.75      0.32 o 
   3   0   7        5.55        8.72      0.29 o 
   4   0   7       65.95       72.53      0.55 o 
   5   0   7       95.36       86.79      1.06 o 
   6   0   7       20.22       23.40      0.71 o 
   7   0   7      195.34      173.23      2.11 o 
   8   0   7        3.86        4.34      1.02 o 
   9   0   7       21.30       22.74      1.32 o 
  -7   1   7       22.83       16.94      0.94 o 
  -6   1   7      123.45      115.74      1.31 o 
  -5   1   7       67.72       67.44      1.20 o 
  -4   1   7        0.57        1.17      0.35 o 
  -3   1   7       47.44       52.78      0.48 o 
  -2   1   7        0.99        0.95      0.24 o 
  -1   1   7      298.77      284.69      1.72 o 
   0   1   7       92.18      105.99      0.84 o 
   1   1   7       86.09       85.88      1.05 o 
   2   1   7      180.07      200.39      1.85 o 
   3   1   7      196.52      193.59      0.99 o 
   4   1   7      109.06      122.31      1.09 o 
   5   1   7      512.34      472.33      3.33 o 
   6   1   7       53.65       49.00      1.59 o 
   7   1   7       19.99       17.68      1.69 o 
   8   1   7        0.43        0.36      1.02 o 
   9   1   7       12.51       15.18      1.24 o 
  -7   2   7        2.85        3.65      0.87 o 
  -6   2   7       22.30       19.73      0.87 o 
  -5   2   7        0.10        0.85      0.55 o 
  -4   2   7      105.51      113.16      3.66 o 
  -3   2   7       45.07       41.34      0.49 o 
  -2   2   7        2.54        1.10      0.33 o 
  -1   2   7      136.34      125.17      1.31 o 
   0   2   7      256.64      255.68      2.11 o 
   1   2   7      186.22      197.42      1.12 o 
   2   2   7      252.98      279.80      1.10 o 
   3   2   7      137.06      134.17      0.89 o 
   4   2   7      204.75      196.85      1.35 o 
   5   2   7      163.86      164.43      1.24 o 
   6   2   7      908.02      908.83      2.77 o 
   7   2   7      158.78      140.43      1.89 o 
   8   2   7       23.54       21.44      1.23 o 
   9   2   7        4.86        2.74      1.15 o 
  -7   3   7        1.21        3.30      1.34 o 
  -6   3   7       82.22       77.24      1.85 o 
  -5   3   7        4.13        7.16      1.17 o 
  -4   3   7       49.16       53.96      0.86 o 
  -3   3   7       84.25       76.45      0.68 o 
  -2   3   7       24.87       24.88      0.57 o 
  -1   3   7        3.01        4.61      0.36 o 
   0   3   7      271.52      264.93      1.78 o 
   1   3   7      118.26      122.80      1.67 o 
   2   3   7        9.68       17.59      0.59 o 
   3   3   7      683.65      679.70      2.47 o 
   4   3   7       35.23       29.32      0.58 o 
   5   3   7     1010.34     1054.02      4.32 o 
   6   3   7        8.39        6.10      1.05 o 
   7   3   7        8.58        8.66      1.08 o 
   8   3   7       23.66       20.25      1.22 o 
   9   3   7       10.41        9.41      1.23 o 
  -6   4   7      104.21      113.86      2.12 o 
  -5   4   7       77.33       70.54      1.74 o 
  -4   4   7        0.11        0.00      1.08 o 
  -3   4   7      266.23      258.73      3.97 o 
  -2   4   7      166.87      160.74      1.96 o 
  -1   4   7       82.70       88.16      2.49 o 
   0   4   7       67.17       74.40      1.73 o 
   1   4   7       34.02       42.67      1.79 o 
   2   4   7        7.14        5.49      0.47 o 
   3   4   7       88.89       90.16      0.81 o 
   4   4   7       40.69       33.44      0.78 o 
   5   4   7       69.68       59.48      1.34 o 
   6   4   7      149.65      138.97      1.87 o 
   7   4   7        0.48        0.57      1.01 o 
   8   4   7        4.26        4.12      1.10 o 
   9   4   7        4.82        3.93      1.25 o 
  -6   5   7       11.15       10.29      1.39 o 
  -5   5   7        0.42        0.00      1.26 o 
  -4   5   7       22.10       23.14      1.33 o 
  -3   5   7      591.21      626.86      3.70 o 
  -2   5   7        1.14        0.20      0.61 o 
  -1   5   7      427.17      422.30      2.21 o 
   0   5   7      100.16       89.91      1.05 o 
   1   5   7        0.68        1.85      0.62 o 
   2   5   7      137.31      133.27      1.77 o 
   3   5   7      142.82      131.67      1.26 o 
   4   5   7      194.95      193.61      3.27 o 
   5   5   7      557.50      550.20      2.41 o 
   6   5   7      137.61      138.86      1.95 o 
   7   5   7       16.18       14.35      1.13 o 
   8   5   7       11.64        9.14      1.25 o 
   9   5   7        1.71        0.20      1.24 o 
  -5   6   7       28.12       23.45      1.53 o 
  -4   6   7       52.08       45.75      1.58 o 
  -3   6   7       10.36       13.68      1.25 o 
  -2   6   7       98.93       88.39      1.69 o 
  -1   6   7        4.21        4.72      0.74 o 
   0   6   7      231.41      229.63      2.34 o 
   1   6   7        5.38        7.80      1.19 o 
   2   6   7      105.33       95.46      1.79 o 
   3   6   7        5.53        6.51      0.77 o 
   4   6   7      288.15      287.08      2.03 o 
   5   6   7      889.94      861.39      3.15 o 
   6   6   7       20.40       18.32      1.31 o 
   7   6   7        0.02        1.26      1.13 o 
   8   6   7        0.41        0.55      1.12 o 
  -4   7   7       45.13       54.44      1.73 o 
  -3   7   7        0.03        0.91      1.23 o 
  -2   7   7        2.85        1.05      1.16 o 
  -1   7   7      110.76       96.90      1.92 o 
   0   7   7       84.06       90.01      1.83 o 
   1   7   7        0.00        4.43      1.18 o 
   2   7   7       22.68       20.54      1.54 o 
   3   7   7       42.01       47.51      1.67 o 
   4   7   7      610.65      569.54      3.91 o 
   5   7   7       24.66       21.15      1.25 o 
   6   7   7       25.11       26.00      1.04 o 
   7   7   7        0.12        0.00      1.24 o 
  -3   8   7      112.81      131.15      2.27 o 
  -2   8   7        6.29        5.35      0.89 o 
  -1   8   7        0.14        0.00      1.09 o 
   0   8   7        1.04        1.36      0.76 o 
   1   8   7        8.51       10.92      1.53 o 
   2   8   7        0.29        0.00      1.21 o 
   3   8   7      232.12      238.16      2.70 o 
   4   8   7        0.64        0.89      0.88 o 
   5   8   7        0.00        0.69      0.89 o 
   6   8   7        4.30        4.85      1.01 o 
  -1   9   7        9.47        7.90      0.97 o 
   0   9   7        0.49        0.93      0.86 o 
   1   9   7       30.07       43.23      1.11 o 
   2   9   7       22.26       29.32      0.98 o 
   3   9   7        0.20        0.00      1.51 o 
   4   9   7       25.67       21.89      2.48 o 
   5   9   7       36.93       39.50      1.26 o 
  -1  -8   8       30.02       33.05      1.67 o 
   0  -8   8        6.83        5.07      0.95 o 
   1  -8   8        0.25        0.99      0.93 o 
  -3  -7   8        0.03        1.32      1.31 o 
  -2  -7   8        0.87        1.64      0.93 o 
  -1  -7   8       43.25       43.50      1.11 o 
   0  -7   8       23.51       22.01      0.98 o 
   1  -7   8        0.59        1.05      0.84 o 
   2  -7   8        9.92       11.39      1.31 o 
   3  -7   8        3.12        2.47      1.20 o 
   4  -7   8       65.56       78.94      1.90 o 
  -5  -6   8        3.09        4.56      0.93 o 
  -4  -6   8       68.65       65.50      1.26 o 
  -3  -6   8        1.37        3.53      1.83 o 
  -2  -6   8        0.05        0.00      0.78 o 
  -1  -6   8        2.17        0.33      2.58 o 
   0  -6   8        4.16        6.18      0.93 o 
   1  -6   8        5.59        5.05      1.06 o 
   2  -6   8       17.01       19.26      1.25 o 
   3  -6   8       27.47       28.37      1.34 o 
   4  -6   8      319.87      321.79      2.97 o 
   5  -6   8        7.16        1.70      0.85 o 
  -6  -5   8        4.76        0.00      1.48 o 
  -5  -5   8       73.74       61.95      1.90 o 
  -4  -5   8       10.60        7.94      0.83 o 
  -3  -5   8        3.02        2.10      1.32 o 
  -2  -5   8        0.76        1.77      0.95 o 
  -1  -5   8       48.88       48.04      2.20 o 
   0  -5   8        8.71        6.33      0.76 o 
   1  -5   8        5.56        5.80      1.04 o 
   2  -5   8        1.62        3.17      1.09 o 
   3  -5   8      156.89      152.14      1.55 o 
   4  -5   8        1.95        1.30      0.70 o 
   5  -5   8       10.27       10.08      0.80 o 
   6  -5   8       20.53       18.43      0.90 o 
  -6  -4   8       10.56       11.65      1.49 o 
  -5  -4   8       31.93       32.79      1.55 o 
  -4  -4   8       18.09       15.51      1.34 o 
  -3  -4   8       58.48       64.18      1.64 o 
  -2  -4   8       97.62       97.46      1.76 o 
  -1  -4   8       37.09       34.20      1.49 o 
   0  -4   8       19.71       17.96      0.78 o 
   1  -4   8       38.63       39.73      1.21 o 
   2  -4   8       30.21       32.86      2.70 o 
   3  -4   8      262.69      254.08      1.56 o 
   4  -4   8       23.08       23.20      2.74 o 
   5  -4   8        0.45        0.00      0.68 o 
   6  -4   8        9.94        7.82      0.78 o 
   7  -4   8       26.08       24.32      1.18 o 
  -6  -3   8       12.97       11.95      1.42 o 
  -5  -3   8       24.55       19.14      1.41 o 
  -4  -3   8       19.32       21.78      1.27 o 
  -3  -3   8      171.14      164.51      2.06 o 
  -2  -3   8        9.00        8.69      0.67 o 
  -1  -3   8       18.01       19.74      0.66 o 
   0  -3   8        5.72        4.97      0.42 o 
   1  -3   8      265.06      240.29      1.64 o 
   2  -3   8      156.51      156.89      1.15 o 
   3  -3   8       14.60       10.47      0.69 o 
   4  -3   8      209.41      209.23      5.86 o 
   5  -3   8       20.71       21.00      0.79 o 
   6  -3   8       14.84       17.73      1.76 o 
   7  -3   8       14.42       12.82      0.79 o 
   8  -3   8       71.86       82.12      1.92 o 
  -7  -2   8        1.35        3.50      1.37 o 
  -6  -2   8        6.45        4.30      1.22 o 
  -5  -2   8      103.35       96.60      3.32 o 
  -4  -2   8        0.33        0.67      0.70 o 
  -3  -2   8       37.17       37.30      1.22 o 
  -2  -2   8       51.31       44.83      0.83 o 
  -1  -2   8       18.98       19.93      0.47 o 
   0  -2   8       63.35       67.75      1.38 o 
   1  -2   8       16.18       13.48      0.45 o 
   2  -2   8        2.10        1.45      0.28 o 
   3  -2   8       63.76       66.33      0.61 o 
   4  -2   8       25.97       24.63      0.52 o 
   5  -2   8        4.77        3.34      0.43 o 
   6  -2   8       13.43       14.12      0.73 o 
   7  -2   8      168.17      167.10      2.23 o 
   8  -2   8       29.15       25.94      1.41 o 
  -7  -1   8       11.81       10.32      1.34 o 
  -6  -1   8       16.61       13.78      0.91 o 
  -5  -1   8       18.59       12.65      2.16 o 
  -4  -1   8       72.60       69.44      0.70 o 
  -3  -1   8       10.44        8.19      0.46 o 
  -2  -1   8      168.99      171.90      1.58 o 
  -1  -1   8       75.20       72.87      1.26 o 
   0  -1   8      207.36      187.09      1.74 o 
   1  -1   8       18.16       17.89      0.34 o 
   2  -1   8       32.38       34.10      0.42 o 
   3  -1   8        0.48        1.08      0.28 o 
   4  -1   8      174.21      174.11      1.51 o 
   5  -1   8        1.12        1.13      0.48 o 
   6  -1   8      133.12      129.36      2.11 o 
   7  -1   8      105.78      101.44      1.82 o 
   8  -1   8        1.36        2.83      1.13 o 
   9  -1   8        3.73        3.52      1.26 o 
  -7   0   8        0.01        0.61      0.89 o 
  -6   0   8        7.78       10.69      2.07 o 
  -5   0   8       83.56       78.54      2.48 o 
  -4   0   8       85.03       73.42      0.92 o 
  -3   0   8       19.92       21.39      0.59 o 
  -2   0   8      119.10      110.47      0.87 o 
  -1   0   8        0.08        0.00      0.24 o 
   0   0   8      133.46      136.19      1.45 o 
   1   0   8       20.11       20.26      0.39 o 
   2   0   8      162.84      166.89      1.75 o 
   3   0   8       19.06       18.50      0.41 o 
   4   0   8      278.18      266.85      1.33 o 
   5   0   8      753.97      764.15      3.17 o 
   6   0   8      634.04      601.38      5.96 o 
   7   0   8        0.66        0.00      0.93 o 
   8   0   8       85.77       79.31      1.78 o 
   9   0   8        0.51        2.57      1.23 o 
  -7   1   8        0.62        0.00      0.88 o 
  -6   1   8        0.56        0.00      0.78 o 
  -5   1   8       47.74       42.30      3.94 o 
  -4   1   8       31.98       39.22      1.08 o 
  -3   1   8       31.09       32.56      0.48 o 
  -2   1   8      161.80      148.05      0.75 o 
  -1   1   8       22.78       25.97      0.63 o 
   0   1   8       60.89       52.43      0.56 o 
   1   1   8      403.54      400.14      2.74 o 
   2   1   8       49.39       61.62      0.61 o 
   3   1   8        1.12        2.79      0.36 o 
   4   1   8      140.80      138.94      0.94 o 
   5   1   8      380.20      381.17      3.98 o 
   6   1   8      394.00      406.73      2.88 o 
   7   1   8       80.81       75.24      1.61 o 
   8   1   8        4.86        4.92      1.07 o 
   9   1   8        1.14        2.81      1.25 o 
  -6   2   8        1.59        1.67      0.80 o 
  -5   2   8       59.72       58.39      1.37 o 
  -4   2   8       73.96       68.01      0.94 o 
  -3   2   8       44.28       49.27      0.91 o 
  -2   2   8      481.07      474.06      3.69 o 
  -1   2   8       28.04       24.96      0.53 o 
   0   2   8        4.23        6.09      0.37 o 
   1   2   8      374.27      404.31      1.47 o 
   2   2   8        6.01        9.12      0.53 o 
   3   2   8       28.12       32.45      0.56 o 
   4   2   8       32.17       38.99      0.62 o 
   5   2   8      277.27      248.63      1.64 o 
   6   2   8      424.70      423.93      2.97 o 
   7   2   8        2.14        1.55      1.05 o 
   8   2   8        1.05        2.03      1.05 o 
   9   2   8        9.04       10.78      1.24 o 
  -6   3   8       21.89       25.73      1.53 o 
  -5   3   8        8.65        3.98      0.77 o 
  -4   3   8       41.48       44.00      1.48 o 
  -3   3   8      466.09      478.58      5.05 o 
  -2   3   8      547.66      556.28      3.50 o 
  -1   3   8        6.22        8.07      0.43 o 
   0   3   8       11.10       10.31      0.47 o 
   1   3   8       29.90       26.67      0.54 o 
   2   3   8        4.87        4.83      0.61 o 
   3   3   8       22.36       27.70      0.58 o 
   4   3   8      262.87      246.63      2.62 o 
   5   3   8     1867.59     1934.99      4.09 o 
   6   3   8       30.94       33.27      1.25 o 
   7   3   8       85.58       88.59      1.70 o 
   8   3   8       11.28       10.61      1.19 o 
   9   3   8        4.04        7.76      1.23 o 
  -6   4   8        0.00        0.22      1.32 o 
  -5   4   8        0.82        0.00      1.23 o 
  -4   4   8       23.28       17.64      1.37 o 
  -3   4   8       75.50       66.54      1.58 o 
  -2   4   8       13.18        8.04      0.70 o 
  -1   4   8        8.87        6.93      0.80 o 
   0   4   8       93.55       96.76      1.61 o 
   1   4   8        9.69        9.65      0.49 o 
   2   4   8       21.51       24.98      0.71 o 
   3   4   8       59.98       50.92      0.87 o 
   4   4   8       70.67       64.49      0.97 o 
   5   4   8      673.33      645.26      2.57 o 
   6   4   8       22.69       20.77      1.17 o 
   7   4   8       12.46       12.94      1.17 o 
   8   4   8       20.37       18.57      1.33 o 
   9   4   8        2.95        2.05      1.26 o 
  -5   5   8       41.43       38.43      1.63 o 
  -4   5   8       71.75       87.60      1.90 o 
  -3   5   8        4.38        7.26      1.20 o 
  -2   5   8        1.35        3.97      0.70 o 
  -1   5   8      237.68      232.32      4.51 o 
   0   5   8       36.04       43.02      1.42 o 
   1   5   8        6.78        5.39      1.06 o 
   2   5   8        2.02        2.81      0.60 o 
   3   5   8       12.03        6.58      0.69 o 
   4   5   8      415.33      416.47      3.01 o 
   5   5   8      136.42      143.98      1.45 o 
   6   5   8       28.78       36.67      3.14 o 
   7   5   8       31.01       27.98      1.36 o 
   8   5   8       15.10       22.28      1.42 o 
  -4   6   8        3.44        7.65      1.38 o 
  -3   6   8       74.50       84.86      1.87 o 
  -2   6   8      241.68      261.36      2.67 o 
  -1   6   8      139.95      132.18      2.08 o 
   0   6   8        0.11        0.34      1.14 o 
   1   6   8       14.56       16.23      1.29 o 
   2   6   8      117.31      107.85      1.85 o 
   3   6   8       23.39       17.87      0.85 o 
   4   6   8      156.19      160.29      2.20 o 
   5   6   8       39.84       36.04      1.06 o 
   6   6   8        5.83        6.55      0.88 o 
   7   6   8       25.13       21.07      1.32 o 
   8   6   8        2.51        4.52      1.25 o 
  -3   7   8      248.81      235.80      2.80 o 
  -2   7   8        0.11        0.04      1.24 o 
  -1   7   8       55.99       50.45      1.65 o 
   0   7   8      156.11      160.75      2.26 o 
   1   7   8        3.02        5.07      1.28 o 
   2   7   8        1.07        1.87      1.22 o 
   3   7   8       81.33       81.53      5.37 o 
   4   7   8       14.22       11.44      1.74 o 
   5   7   8       17.16       22.67      0.99 o 
   6   7   8        4.16        1.46      2.02 o 
   7   7   8       24.11       30.44      1.38 o 
  -2   8   8       11.19       14.78      1.48 o 
  -1   8   8        9.71       14.57      1.49 o 
   0   8   8       20.66       17.04      1.51 o 
   1   8   8       20.98       14.59      1.41 o 
   2   8   8        4.29        5.76      1.34 o 
   3   8   8       24.95       23.11      0.98 o 
   4   8   8       10.77       13.41      1.01 o 
   5   8   8        0.53        0.62      0.97 o 
   6   8   8       27.75       28.92      1.47 o 
   1   9   8       13.15       20.46      1.60 o 
   2   9   8        6.64       10.30      1.50 o 
   3   9   8       18.72       15.21      1.63 o 
   4   9   8      128.27      141.32      3.83 o 
  -2  -7   9       29.99       38.16      1.19 o 
  -1  -7   9        7.46        7.76      0.97 o 
   0  -7   9        8.22        7.89      1.20 o 
   1  -7   9       27.62       28.27      1.10 o 
   2  -7   9       15.14       15.11      1.34 o 
   3  -7   9       43.97       39.37      1.63 o 
  -4  -6   9        0.41        1.00      2.02 o 
  -3  -6   9        1.70        1.32      1.63 o 
  -2  -6   9        1.24        0.64      0.99 o 
  -1  -6   9        0.12        0.60      0.83 o 
   0  -6   9       23.43       19.14      1.27 o 
   1  -6   9        1.64        1.42      0.85 o 
   2  -6   9        2.96        2.71      1.16 o 
   3  -6   9      212.39      232.28      2.67 o 
   4  -6   9       21.36       22.86      1.39 o 
   5  -6   9        0.00        0.00      0.85 o 
  -5  -5   9       53.67       52.52      1.87 o 
  -4  -5   9       26.88       23.44      1.05 o 
  -3  -5   9       81.19       85.50      3.44 o 
  -2  -5   9        1.26        0.00      0.79 o 
  -1  -5   9        0.56        0.89      0.81 o 
   0  -5   9        2.45        3.76      0.82 o 
   1  -5   9       35.09       22.23      1.26 o 
   2  -5   9        7.84        9.90      1.15 o 
   3  -5   9        1.23        1.33      0.70 o 
   4  -5   9        0.13        0.00      0.73 o 
   5  -5   9      113.49      118.19      1.88 o 
   6  -5   9      122.44      134.49      2.07 o 
  -5  -4   9        9.17        4.59      1.37 o 
  -4  -4   9       94.70       89.57      1.92 o 
  -3  -4   9       22.95       27.46      1.44 o 
  -2  -4   9        5.76        4.23      1.36 o 
  -1  -4   9       88.33       95.30      1.28 o 
   0  -4   9       59.68       62.67      1.75 o 
   1  -4   9        1.41        2.45      0.57 o 
   2  -4   9       18.49       12.08      7.04 o 
   3  -4   9       18.42       19.57      0.78 o 
   4  -4   9        3.80        3.86      0.73 o 
   5  -4   9        0.02        0.00      0.71 o 
   6  -4   9        2.23        0.40      0.82 o 
   7  -4   9       27.08       29.12      1.27 o 
  -6  -3   9        4.70        2.82      1.41 o 
  -5  -3   9        4.01        1.34      1.31 o 
  -4  -3   9       70.06       66.86      1.74 o 
  -3  -3   9      445.39      443.70      2.72 o 
  -2  -3   9       72.42       73.90      2.51 o 
  -1  -3   9      240.87      247.14      1.46 o 
   0  -3   9       64.91       60.91      3.65 o 
   1  -3   9        9.27        8.46      0.55 o 
   2  -3   9       79.22       70.58      1.34 o 
   3  -3   9        3.20        0.89      1.62 o 
   4  -3   9       16.49       19.68      3.59 o 
   5  -3   9       54.37       60.46      1.64 o 
   6  -3   9       14.16       15.18      1.41 o 
   7  -3   9      164.66      156.10      2.30 o 
  -6  -2   9        2.93        5.86      1.34 o 
  -5  -2   9       15.84       14.23      0.90 o 
  -4  -2   9        5.98        5.50      1.72 o 
  -3  -2   9       11.44       14.84      2.99 o 
  -2  -2   9       26.61       25.94      3.71 o 
  -1  -2   9       43.09       38.98      0.81 o 
   0  -2   9       67.59       64.58      1.51 o 
   1  -2   9       31.99       33.29      2.49 o 
   2  -2   9        0.00        0.25      0.36 o 
   3  -2   9      108.89      115.33      2.06 o 
   4  -2   9       49.55       45.42      0.85 o 
   5  -2   9        8.93       14.51      1.59 o 
   6  -2   9     1120.83     1124.48      7.68 o 
   7  -2   9        2.58        3.73      1.15 o 
   8  -2   9        1.25        1.26      1.27 o 
  -6  -1   9        0.13        0.61      0.88 o 
  -5  -1   9        0.10        0.31      0.78 o 
  -4  -1   9       28.95       30.72      2.73 o 
  -3  -1   9      100.07       93.95      1.84 o 
  -2  -1   9        0.37        1.33      0.68 o 
  -1  -1   9      153.94      134.49     14.55 o 
   0  -1   9        9.38        6.72      0.51 o 
   1  -1   9      115.27      106.67      0.98 o 
   2  -1   9      174.19      166.86      1.16 o 
   3  -1   9        9.63       11.12      0.45 o 
   4  -1   9       14.27       14.78      0.43 o 
   5  -1   9        0.03        1.68      0.58 o 
   6  -1   9      353.40      370.57      5.18 o 
   7  -1   9        4.39        8.00      1.17 o 
   8  -1   9        7.10        6.12      1.13 o 
  -6   0   9       58.83       70.25      1.60 o 
  -5   0   9       62.82       54.43      2.08 o 
  -4   0   9        6.21        3.25      0.74 o 
  -3   0   9       41.18       38.66      1.63 o 
  -2   0   9      322.96      339.31      4.75 o 
  -1   0   9      352.17      342.08      2.70 o 
   0   0   9       32.30       30.62      0.39 o 
   1   0   9      339.90      334.15      2.32 o 
   2   0   9       35.03       30.14      0.68 o 
   3   0   9        5.85        8.07      0.56 o 
   4   0   9        0.74        0.96      0.42 o 
   5   0   9       25.84       23.49      0.57 o 
   6   0   9      193.73      195.97      4.73 o 
   7   0   9       14.83       18.22      1.22 o 
   8   0   9       20.13       19.92      1.38 o 
   9   0   9        0.48        1.20      1.21 o 
  -6   1   9        5.10        6.71      1.11 o 
  -5   1   9        2.76        2.00      0.83 o 
  -4   1   9        5.16        6.22      1.83 o 
  -3   1   9        8.21        7.66      0.44 o 
  -2   1   9      965.59      942.20      3.37 o 
  -1   1   9      223.18      229.10      1.09 o 
   0   1   9       35.94       40.62      0.46 o 
   1   1   9      214.54      218.91      1.16 o 
   2   1   9      215.96      238.03      2.20 o 
   3   1   9       93.74       86.56      0.89 o 
   4   1   9       20.91       18.41      0.52 o 
   5   1   9        8.25        9.90      0.53 o 
   6   1   9      618.98      603.30      5.24 o 
   7   1   9        1.69        2.43      1.00 o 
   8   1   9       23.30       24.74      1.34 o 
   9   1   9       11.89       15.90      1.42 o 
  -6   2   9        0.23        0.42      1.30 o 
  -5   2   9        5.69        6.54      0.82 o 
  -4   2   9        3.88        4.06      0.69 o 
  -3   2   9       30.86       30.31      0.56 o 
  -2   2   9      130.16      131.23      1.19 o 
  -1   2   9       30.97       36.68      0.74 o 
   0   2   9      213.66      235.23      1.15 o 
   1   2   9      101.57      121.15      1.46 o 
   2   2   9        2.43        4.74      0.54 o 
   3   2   9        7.36       10.82      0.62 o 
   4   2   9      227.11      213.20      2.24 o 
   5   2   9      685.27      657.69     10.55 o 
   6   2   9       10.42        7.39      1.09 o 
   7   2   9        3.18        5.22      1.12 o 
   8   2   9        0.48        0.00      1.12 o 
   9   2   9       17.08       15.94      1.39 o 
  -5   3   9       24.92       26.22      0.97 o 
  -4   3   9        0.97        1.43      1.16 o 
  -3   3   9       56.74       59.91      1.59 o 
  -2   3   9        7.82        3.92      0.71 o 
  -1   3   9      122.35      109.97      1.68 o 
   0   3   9      108.56      115.56      2.43 o 
   1   3   9      155.71      143.32      1.16 o 
   2   3   9       36.84       39.89      0.79 o 
   3   3   9       13.71       20.36      0.99 o 
   4   3   9       55.99       66.12      0.98 o 
   5   3   9        0.91        2.99      1.19 o 
   6   3   9      295.94      301.73      2.73 o 
   7   3   9       60.10       67.90      1.65 o 
   8   3   9        5.23        7.50      1.17 o 
   9   3   9       14.73       13.44      1.43 o 
  -5   4   9        2.67        0.00      1.29 o 
  -4   4   9      118.10      143.96      2.25 o 
  -3   4   9        0.84        0.72      1.13 o 
  -2   4   9      260.20      271.44      2.64 o 
  -1   4   9        7.16       12.54      1.17 o 
   0   4   9       94.14       86.26      1.05 o 
   1   4   9        7.87        9.34      0.67 o 
   2   4   9        4.39        6.42      0.66 o 
   3   4   9      144.32      151.94      1.49 o 
   4   4   9        0.96        1.17      0.75 o 
   5   4   9       74.79       73.13      2.08 o 
   6   4   9       40.03       32.63      0.95 o 
   7   4   9       12.74       12.73      1.21 o 
   8   4   9        9.57        7.94      1.28 o 
  -4   5   9       15.27       19.67      1.47 o 
  -3   5   9      351.10      331.72      3.05 o 
  -2   5   9      283.05      271.12      2.71 o 
  -1   5   9      520.86      514.08      3.49 o 
   0   5   9      150.48      144.69      2.15 o 
   1   5   9      304.86      290.58      8.01 o 
   2   5   9       56.24       58.08      0.99 o 
   3   5   9        5.61        5.58      0.99 o 
   4   5   9      187.90      176.30      1.55 o 
   5   5   9       35.24       25.76      0.96 o 
   6   5   9       30.62       32.37      1.66 o 
   7   5   9        1.20        1.02      0.90 o 
   8   5   9       13.93       16.84      1.43 o 
  -3   6   9       23.24       21.73      1.46 o 
  -2   6   9       18.62       19.84      1.41 o 
  -1   6   9       10.48        7.47      1.27 o 
   0   6   9       30.26       32.93      1.49 o 
   1   6   9       99.19       89.56      1.84 o 
   2   6   9        0.10        0.68      1.16 o 
   3   6   9       66.57       52.10      1.66 o 
   4   6   9        7.77        8.08      0.89 o 
   5   6   9        0.00        0.16      0.82 o 
   6   6   9       10.71       12.08      0.93 o 
   7   6   9        9.16       12.34      0.99 o 
  -2   7   9       18.71       12.65      1.41 o 
  -1   7   9       13.61       16.36      1.47 o 
   0   7   9        0.68        4.00      1.28 o 
   1   7   9       51.60       40.48      1.55 o 
   2   7   9       52.79       55.94      1.69 o 
   3   7   9       32.63       31.25      1.00 o 
   4   7   9       52.14       61.33      1.20 o 
   5   7   9      114.65      117.94      2.10 o 
   6   7   9       23.48       25.19      2.42 o 
  -1   8   9        5.82        1.28      1.43 o 
   0   8   9       18.44       24.30      1.59 o 
   1   8   9       26.20       28.41      1.62 o 
   2   8   9        1.93        5.52      1.41 o 
   3   8   9        1.93        0.71      0.90 o 
   4   8   9        1.43        3.04      0.96 o 
   5   8   9       47.74       54.50      1.78 o 
  -2  -6  10       24.00       23.08      1.09 o 
  -1  -6  10       48.64       48.57      1.25 o 
   0  -6  10       65.35       68.11      2.80 o 
   1  -6  10        5.73        8.53      1.02 o 
   2  -6  10        1.91        3.22      1.23 o 
   3  -6  10        8.28        8.74      1.33 o 
   4  -6  10        7.63        8.77      1.31 o 
  -4  -5  10      132.39      139.70      1.69 o 
  -3  -5  10       45.90       44.07      1.96 o 
  -2  -5  10       57.62       64.59      1.28 o 
  -1  -5  10      119.92      132.30      2.61 o 
   0  -5  10      129.70      132.12      2.20 o 
   1  -5  10        0.58        0.00      1.37 o 
   2  -5  10       55.68       50.95      1.54 o 
   3  -5  10       10.16       10.58      0.80 o 
   4  -5  10       11.48       12.17      3.09 o 
   5  -5  10       30.20       32.47      1.35 o 
  -4  -4  10       36.64       34.29      1.63 o 
  -3  -4  10        2.53        2.44      1.28 o 
  -2  -4  10        2.02        0.00      1.37 o 
  -1  -4  10       74.56       74.68      1.85 o 
   0  -4  10       57.23       50.33      1.12 o 
   1  -4  10       15.23       10.36      1.16 o 
   2  -4  10        4.58        5.78      0.71 o 
   3  -4  10        0.18        0.21      0.67 o 
   4  -4  10        9.63        9.82      0.77 o 
   5  -4  10        2.11        3.82      1.28 o 
   6  -4  10      152.37      163.80      1.94 o 
  -5  -3  10        0.40        0.47      1.36 o 
  -4  -3  10        4.79        4.51      1.33 o 
  -3  -3  10        1.85        1.25      0.93 o 
  -2  -3  10       19.94       16.61      1.02 o 
  -1  -3  10       63.48       65.89      1.00 o 
   0  -3  10       36.52       42.25      1.68 o 
   1  -3  10        2.83        0.81      0.57 o 
   2  -3  10      193.57      188.78      4.35 o 
   3  -3  10        5.00        4.77      1.50 o 
   4  -3  10        3.03        3.34      0.90 o 
   5  -3  10       33.33       39.86      0.93 o 
   6  -3  10       34.14       36.04      1.01 o 
   7  -3  10       90.29       97.12      2.01 o 
  -5  -2  10        0.76        2.00      0.87 o 
  -4  -2  10        2.61        1.45      0.81 o 
  -3  -2  10        4.47        4.08      0.78 o 
  -2  -2  10        4.30        2.91      0.86 o 
  -1  -2  10      409.63      403.65      1.92 o 
   0  -2  10      151.27      143.76      1.19 o 
   1  -2  10       18.70       18.34      0.98 o 
   2  -2  10      122.48      120.65      1.23 o 
   3  -2  10        4.27        4.71      0.63 o 
   4  -2  10       19.44       14.12      2.25 o 
   5  -2  10       17.08       17.83      0.78 o 
   6  -2  10      197.23      191.30      3.60 o 
   7  -2  10       15.48       20.85      1.37 o 
  -5  -1  10       12.79        8.77      0.91 o 
  -4  -1  10        1.10        0.34      0.78 o 
  -3  -1  10        0.06        0.93      0.74 o 
  -2  -1  10      158.51      162.75      6.05 o 
  -1  -1  10      478.79      484.79      7.11 o 
   0  -1  10        9.63        8.48      1.23 o 
   1  -1  10      108.30      100.65      1.50 o 
   2  -1  10        7.90        5.58      0.46 o 
   3  -1  10      160.48      160.24      0.89 o 
   4  -1  10      281.04      287.01      2.17 o 
   5  -1  10        0.11        1.24      0.83 o 
   6  -1  10       11.78       13.84      1.16 o 
   7  -1  10      251.56      253.97      2.71 o 
   8  -1  10        0.38        0.44      1.19 o 
  -5   0  10        1.21        1.95      1.07 o 
  -4   0  10       12.89        8.55      0.85 o 
  -3   0  10       19.95       17.41      0.83 o 
  -2   0  10       59.76       69.12      1.08 o 
  -1   0  10      108.38      105.79      1.87 o 
   0   0  10      587.06      582.78      2.38 o 
   1   0  10       20.25       14.89      0.51 o 
   2   0  10      183.94      184.34      1.84 o 
   3   0  10       17.01       17.20      0.63 o 
   4   0  10        0.89        0.95      0.46 o 
   5   0  10      620.06      586.04     31.04 o 
   6   0  10       62.96       66.05      1.01 o 
   7   0  10       29.95       29.80      1.34 o 
   8   0  10       31.28       34.01      1.49 o 
  -5   1  10        8.44        5.80      0.87 o 
  -4   1  10       18.50       22.59      0.89 o 
  -3   1  10        9.44        7.32      1.22 o 
  -2   1  10       11.59       12.61      0.79 o 
  -1   1  10      210.79      191.75      1.74 o 
   0   1  10      224.73      234.59      2.14 o 
   1   1  10       29.16       30.18      0.69 o 
   2   1  10      202.76      194.38      1.25 o 
   3   1  10       12.25       13.24      1.17 o 
   4   1  10       54.79       58.33      0.88 o 
   5   1  10      173.28      173.95      4.37 o 
   6   1  10      206.53      213.26      1.55 o 
   7   1  10       12.09       10.87      1.13 o 
   8   1  10        2.06        0.96      1.13 o 
  -5   2  10        2.17        1.62      1.29 o 
  -4   2  10       53.93       59.98      2.37 o 
  -3   2  10      114.30      122.73      3.51 o 
  -2   2  10        4.84        8.51      0.72 o 
  -1   2  10       92.69       98.36      1.94 o 
   0   2  10        3.24        2.77      0.50 o 
   1   2  10       64.34       63.98      0.88 o 
   2   2  10        2.06        3.66      0.60 o 
   3   2  10       11.17       12.34      1.30 o 
   4   2  10      277.80      304.27      6.71 o 
   5   2  10       11.69       11.96      0.78 o 
   6   2  10       56.18       57.64      1.03 o 
   7   2  10       32.22       29.04      0.96 o 
   8   2  10        4.44        6.37      0.88 o 
  -5   3  10        3.42        4.36      0.92 o 
  -4   3  10        8.22       13.81      1.35 o 
  -3   3  10        2.70        0.12      1.19 o 
  -2   3  10      583.13      568.28      3.60 o 
  -1   3  10       48.33       56.97      0.87 o 
   0   3  10       17.09       18.15      0.70 o 
   1   3  10      335.85      312.06      2.67 o 
   2   3  10       52.58       48.58      0.91 o 
   3   3  10        7.55       15.91      0.74 o 
   4   3  10      222.10      192.47      1.48 o 
   5   3  10      120.15      114.76      1.29 o 
   6   3  10        0.20        0.57      0.76 o 
   7   3  10       11.34        9.12      0.82 o 
   8   3  10        0.01        0.00      0.86 o 
  -4   4  10        0.17        0.38      1.29 o 
  -3   4  10       28.96       32.19      1.53 o 
  -2   4  10       12.57       15.28      1.30 o 
  -1   4  10       47.86       45.85      0.89 o 
   0   4  10      129.95      124.08      1.78 o 
   1   4  10       12.35        8.31      0.72 o 
   2   4  10       81.54       72.04      2.38 o 
   3   4  10        0.06        0.18      0.69 o 
   4   4  10        8.07        7.40      1.77 o 
   5   4  10       52.50       37.28      1.00 o 
   6   4  10       14.32       14.59      0.86 o 
   7   4  10        2.80        2.44      0.85 o 
   8   4  10       21.69       22.14      1.08 o 
  -4   5  10        7.15        4.23      1.39 o 
  -3   5  10        0.87        2.37      1.31 o 
  -2   5  10        5.24        8.85      1.34 o 
  -1   5  10       11.77       14.78      1.33 o 
   0   5  10       32.91       37.83      2.03 o 
   1   5  10      190.89      177.65      1.50 o 
   2   5  10        0.10        0.27      0.94 o 
   3   5  10       32.03       33.05      1.08 o 
   4   5  10      113.56       93.05      1.28 o 
   5   5  10      177.72      199.64      2.51 o 
   6   5  10       24.78       22.02      0.94 o 
   7   5  10        4.79        5.33      0.93 o 
  -3   6  10        0.87        3.95      1.39 o 
  -2   6  10       47.68       42.80      1.66 o 
  -1   6  10       85.27       92.21      2.01 o 
   0   6  10        3.16        0.73      1.26 o 
   1   6  10        1.06        2.17      0.71 o 
   2   6  10       37.90       40.00      1.19 o 
   3   6  10       16.20       10.24      0.91 o 
   4   6  10        2.63        0.00      0.81 o 
   5   6  10        4.22        5.66      0.91 o 
   6   6  10       17.63       21.51      1.04 o 
   7   6  10       20.71       24.16      1.16 o 
  -1   7  10        1.67        1.60      1.37 o 
   0   7  10       32.17       28.91      1.70 o 
   1   7  10       72.45       67.15      1.95 o 
   2   7  10       44.46       42.12      1.10 o 
   3   7  10       25.13       22.93      1.31 o 
   4   7  10        9.71       12.74      1.04 o 
   5   7  10        9.88       10.49      1.01 o 
   6   7  10        2.09        2.72      1.46 o 
   1   8  10        8.30        5.06      1.47 o 
   2   8  10        9.57        7.14      0.91 o 
   3   8  10       17.91       25.28      1.24 o 
   0  -6  11        3.63        2.79      4.96 o 
   1  -6  11       21.12       20.37      1.13 o 
  -2  -5  11        0.25        0.00      1.19 o 
  -1  -5  11        0.29        0.67      0.94 o 
   0  -5  11       68.16       82.14      1.44 o 
   1  -5  11        5.27        7.93      1.93 o 
   2  -5  11       35.73       33.23      1.56 o 
   3  -5  11        2.17        3.24      0.80 o 
   4  -5  11        0.03        0.58      0.82 o 
  -3  -4  11       21.52       18.40      1.56 o 
  -2  -4  11        6.04        2.61      1.56 o 
  -1  -4  11       58.16       54.23      2.68 o 
   0  -4  11      115.21      118.68      1.49 o 
   1  -4  11       60.02       59.26      1.20 o 
   2  -4  11       59.12       61.47      1.61 o 
   3  -4  11        3.66        4.01      0.74 o 
   4  -4  11        0.14        0.80      2.29 o 
   5  -4  11       20.65       19.69      1.43 o 
  -4  -3  11        0.12        0.36      1.35 o 
  -3  -3  11        0.54        2.24      2.22 o 
  -2  -3  11        7.18        7.16      2.18 o 
  -1  -3  11      112.44      117.74      2.04 o 
   0  -3  11       81.61       87.59      1.91 o 
   1  -3  11        3.00        2.79      1.09 o 
   2  -3  11       34.02       32.80      1.37 o 
   3  -3  11       20.88       17.57      0.79 o 
   4  -3  11        5.96        4.83      0.72 o 
   5  -3  11      195.58      212.60      1.69 o 
   6  -3  11       58.38       59.25      3.04 o 
  -4  -2  11        6.29        2.77      1.53 o 
  -3  -2  11        0.38        0.73      1.27 o 
  -2  -2  11       24.51       24.08      1.15 o 
  -1  -2  11      134.46      145.83      1.36 o 
   0  -2  11        4.25        4.08      1.25 o 
   2  -2  11       38.84       44.44      0.87 o 
   3  -2  11       26.41       27.39      0.82 o 
   4  -2  11       41.32       39.13      2.58 o 
   5  -2  11      129.36      132.88      1.34 o 
   6  -2  11       60.36       67.35      1.69 o 
   7  -2  11       61.55       63.55      1.88 o 
  -4  -1  11        2.58        1.76      0.86 o 
  -3  -1  11       24.93       24.43      0.94 o 
  -2  -1  11        4.45        2.83      0.82 o 
  -1  -1  11       48.61       49.70      2.66 o 
   0  -1  11       11.16       13.01      0.83 o 
   1  -1  11        5.56        4.56      0.81 o 
   2  -1  11       54.86       51.48      1.10 o 
   3  -1  11        1.06        1.54      0.65 o 
   4  -1  11        6.70        7.22      0.72 o 
   5  -1  11      174.72      178.20      3.02 o 
   6  -1  11       61.05       60.61      1.62 o 
   7  -1  11       23.93       22.04      1.39 o 
  -5   0  11       18.34       24.15      1.07 o 
  -4   0  11        0.01        0.36      1.03 o 
  -3   0  11       99.59      103.95      2.40 o 
  -2   0  11       29.80       29.21      3.24 o 
  -1   0  11        2.06        2.96      0.63 o 
   0   0  11       80.80       91.14      0.95 o 
   1   0  11       95.86       88.25      1.44 o 
   2   0  11        3.08        2.11      0.50 o 
   3   0  11        7.60        6.21      0.54 o 
   4   0  11        1.63        2.49      0.56 o 
   5   0  11       67.88       64.27      0.83 o 
   6   0  11       43.11       43.49      1.90 o 
   7   0  11        0.90        3.15      1.14 o 
  -4   1  11        0.41        0.00      0.82 o 
  -3   1  11        3.66        1.73      0.68 o 
  -2   1  11       96.09       93.74      0.99 o 
  -1   1  11       16.11        8.02      0.80 o 
   0   1  11        2.63        5.12      0.77 o 
   1   1  11       12.63       12.68      0.65 o 
   2   1  11      120.33      105.37      1.06 o 
   3   1  11        4.21        1.41      0.64 o 
   4   1  11      309.36      289.36      5.46 o 
   5   1  11       48.23       50.32      1.05 o 
   6   1  11       30.59       28.92      1.32 o 
   7   1  11        0.21        1.24      1.17 o 
   8   1  11        7.51        5.40      1.25 o 
  -4   2  11        1.26        1.46      0.91 o 
  -3   2  11        1.44        1.33      0.83 o 
  -2   2  11        7.39        5.73      1.14 o 
  -1   2  11      161.87      159.13      4.52 o 
   0   2  11       68.03       65.73      1.02 o 
   1   2  11      131.22      138.99      0.99 o 
   2   2  11      106.82       89.87      1.07 o 
   3   2  11       85.84       87.87      1.15 o 
   4   2  11      284.44      278.37      1.70 o 
   5   2  11      194.15      189.71      1.52 o 
   6   2  11       20.65       17.16      0.84 o 
   7   2  11        0.86        0.26      0.91 o 
   8   2  11       56.66       62.95      1.84 o 
  -4   3  11        1.33        0.97      1.58 o 
  -3   3  11        5.17        6.22      1.31 o 
  -2   3  11        1.75        2.02      1.17 o 
  -1   3  11        9.51        9.90      1.21 o 
   0   3  11       20.06       25.89      0.78 o 
   1   3  11        0.57        0.00      0.67 o 
   2   3  11      154.54      147.94      2.25 o 
   3   3  11        3.90        3.18      0.78 o 
   4   3  11        7.70        5.77      1.13 o 
   5   3  11        0.29        0.26      0.75 o 
   6   3  11       51.88       53.19      1.08 o 
   7   3  11        6.23        6.63      0.88 o 
  -3   4  11      109.65      127.95      2.26 o 
  -2   4  11      263.09      262.92      2.84 o 
  -1   4  11       50.92       56.79      1.63 o 
   0   4  11       62.31       73.96      1.07 o 
   1   4  11       18.57       12.23      0.80 o 
   2   4  11        7.12        6.20      0.76 o 
   3   4  11      117.84      105.12      1.26 o 
   4   4  11       34.15       24.21      0.91 o 
   5   4  11        0.87        0.00      0.77 o 
   6   4  11       21.31       20.38      0.95 o 
   7   4  11       14.85       17.47      1.26 o 
  -3   5  11       18.33       24.44      1.58 o 
  -2   5  11       62.95       61.47      1.82 o 
  -1   5  11       19.47       28.61      1.32 o 
   0   5  11       10.61        8.88      1.13 o 
   1   5  11       13.41        9.05      0.81 o 
   2   5  11      137.47      109.98      2.60 o 
   3   5  11       13.37       13.25      0.84 o 
   4   5  11       34.65       41.57      1.06 o 
   5   5  11        2.86        2.66      0.87 o 
   6   5  11        8.32       12.21      1.01 o 
   7   5  11        0.14        0.67      0.93 o 
  -1   6  11       10.40        7.42      1.41 o 
   0   6  11       13.71       10.30      0.85 o 
   1   6  11       83.76       81.23      1.26 o 
   2   6  11        0.01        1.24      1.35 o 
   3   6  11        1.72        5.68      0.87 o 
   4   6  11       13.21       15.08      1.88 o 
   5   6  11       38.85       48.03      1.21 o 
   6   6  11        5.61        5.97      1.04 o 
   0   7  11        2.70        1.15      1.47 o 
   1   7  11       11.01       12.18      0.92 o 
   2   7  11        0.23        2.50      0.89 o 
   3   7  11        3.34        4.72      0.93 o 
   4   7  11        0.16        1.91      1.59 o 
   1  -5  12        9.23       10.42      1.10 o 
  -2  -4  12       17.22       17.05      1.12 o 
  -1  -4  12        0.29        0.00      0.95 o 
   0  -4  12       82.36       96.43      2.69 o 
   1  -4  12      110.99      106.07      3.42 o 
   2  -4  12       17.43       19.15      1.43 o 
   3  -4  12       60.30       65.81      1.78 o 
   4  -4  12        7.50        8.21      0.87 o 
  -3  -3  12        0.84        1.31      1.41 o 
  -2  -3  12       11.84       11.92      1.57 o 
  -1  -3  12        0.05        0.00      1.50 o 
   0  -3  12       10.43       10.91      0.97 o 
   1  -3  12        2.28        1.59      0.95 o 
   2  -3  12       17.10       17.56      1.28 o 
   3  -3  12        1.37        1.58      1.17 o 
   4  -3  12        2.05        0.95      0.78 o 
   5  -3  12      209.96      218.70      3.19 o 
  -3  -2  12        1.39        3.52      0.89 o 
  -2  -2  12       32.30       31.88      1.99 o 
  -1  -2  12        0.04        0.00      1.30 o 
   0  -2  12       32.62       30.65      1.54 o 
   1  -2  12        0.06        0.68      1.27 o 
   2  -2  12       59.63       61.17      1.55 o 
   3  -2  12      107.63      109.56      3.05 o 
   4  -2  12        7.38        9.12      0.79 o 
   5  -2  12        3.02        2.88      0.81 o 
   6  -2  12        1.58        0.10      1.21 o 
  -3  -1  12        9.89        9.12      0.89 o 
  -2  -1  12       21.71       23.37      1.10 o 
  -1  -1  12        1.32        1.37      0.78 o 
   0  -1  12       30.61       19.96      5.47 o 
   1  -1  12        0.13        4.17      1.29 o 
   3  -1  12       21.97       18.58      0.80 o 
   4  -1  12      110.37      107.34      3.31 o 
   5  -1  12        0.20        0.00      1.54 o 
   6  -1  12        2.36        3.60      1.15 o 
  -3   0  12        0.08        0.24      1.40 o 
  -2   0  12       45.08       49.23      1.07 o 
  -1   0  12       98.30      110.94      1.34 o 
   0   0  12        2.12        2.55      0.64 o 
   1   0  12       70.66       72.84      0.91 o 
   2   0  12        8.45       10.25      0.60 o 
   3   0  12      205.73      194.50      3.64 o 
   4   0  12      121.41      123.34      1.05 o 
   5   0  12        5.83        5.89      0.91 o 
   6   0  12       71.17       68.75      1.17 o 
   7   0  12        0.79        1.02      1.24 o 
  -3   1  12        3.19        4.42      1.48 o 
  -2   1  12        8.30        9.77      0.71 o 
  -1   1  12       21.19       20.46      0.72 o 
   0   1  12        7.26        6.34      0.99 o 
   1   1  12        9.19       11.68      1.60 o 
   2   1  12        1.73        2.45      0.64 o 
   3   1  12       70.76       66.73      1.01 o 
   4   1  12       12.40        9.89      0.76 o 
   5   1  12       20.41       24.00      1.27 o 
   6   1  12        0.07        0.00      1.09 o 
   7   1  12        3.04        5.81      1.23 o 
  -3   2  12       61.43       75.73      1.35 o 
  -2   2  12       23.95       22.23      1.37 o 
  -1   2  12       12.27       13.37      1.22 o 
   0   2  12       27.96       32.82      1.35 o 
   1   2  12        4.35        6.89      0.77 o 
   2   2  12        2.29        0.86      0.87 o 
   3   2  12      224.52      206.42      1.53 o 
   4   2  12       62.23       67.28      1.55 o 
   5   2  12        0.33        1.39      0.73 o 
   6   2  12        8.93        9.79      0.87 o 
   7   2  12        0.34        1.64      1.26 o 
  -3   3  12       40.92       45.87      1.75 o 
  -2   3  12       22.47       20.80      1.43 o 
  -1   3  12        1.64        1.52      1.14 o 
   0   3  12       10.32       16.79      1.26 o 
   1   3  12       25.87       21.58      0.80 o 
   2   3  12       25.88       15.67      0.81 o 
   3   3  12       22.55       17.78      0.84 o 
   4   3  12       19.50       18.86      0.87 o 
   5   3  12        3.82        3.84      0.80 o 
   6   3  12        0.62        0.66      1.06 o 
   7   3  12       40.67       41.96      1.14 o 
  -2   4  12       38.50       38.45      1.65 o 
  -1   4  12        1.42        1.78      1.26 o 
   0   4  12       88.55       92.91      1.90 o 
   1   4  12       26.30       27.18      1.13 o 
   2   4  12      108.42      103.09      1.67 o 
   3   4  12       56.01       54.01      1.08 o 
   4   4  12       28.88       37.39      1.96 o 
   5   4  12        4.07        3.92      0.85 o 
   6   4  12       45.86       55.56      2.10 o 
  -1   5  12        2.36        0.36      1.34 o 
   0   5  12        3.24        2.79      0.81 o 
   1   5  12       27.89       25.22      1.73 o 
   2   5  12        0.05        0.45      0.82 o 
   3   5  12        6.50        6.93      0.95 o 
   4   5  12        0.00        2.09      0.86 o 
   5   5  12        0.86        1.54      0.88 o 
   6   5  12       22.08       18.49      1.04 o 
   0   6  12        0.11        0.04      0.87 o 
   1   6  12       24.26       26.10      1.03 o 
   2   6  12       15.13       15.51      0.96 o 
   3   6  12        0.29        0.99      0.87 o 
   4   6  12       16.19       24.77      1.36 o 
   0  -3  13        3.66        3.95      0.99 o 
   1  -3  13       14.49       14.27      1.40 o 
   2  -3  13        1.57        2.96      1.23 o 
   3  -3  13        4.73        4.11      1.26 o 
  -1  -2  13        3.50        0.98      1.43 o 
   0  -2  13        3.26        2.20      1.45 o 
   1  -2  13        1.46        4.23      1.50 o 
   2  -2  13        0.01        0.84      1.26 o 
   3  -2  13        6.26        3.40      1.25 o 
   4  -2  13        0.99        0.16      0.79 o 
  -2  -1  13        0.29        0.42      1.81 o 
  -1  -1  13       39.25       40.18      2.30 o 
   0  -1  13        1.06        0.69      1.43 o 
   1  -1  13       23.74       21.50      1.55 o 
   3  -1  13        0.75        0.48      1.17 o 
   4  -1  13       78.31       71.63      1.17 o 
   5  -1  13       18.72       20.66      1.31 o 
  -2   0  13        1.63        0.70      0.86 o 
  -1   0  13        5.54        0.97      0.89 o 
   0   0  13       34.77       35.48      0.85 o 
   1   0  13        5.50        7.37      0.79 o 
   2   0  13        5.32        6.04      1.32 o 
   3   0  13      166.53      161.45      5.17 o 
   4   0  13        3.00        4.29      0.68 o 
   5   0  13        0.00        0.84      0.83 o 
   6   0  13        0.07        0.15      0.84 o 
  -2   1  13        2.51        0.00      1.59 o 
  -1   1  13        2.47        0.92      1.15 o 
   0   1  13       28.57       35.17      1.11 o 
   1   1  13        0.01        1.59      0.84 o 
   2   1  13       99.57      104.72      1.71 o 
   3   1  13       33.10       41.74      0.94 o 
   4   1  13       24.38       24.82      1.25 o 
   5   1  13       35.71       40.49      1.45 o 
   6   1  13        0.55        0.00      1.15 o 
  -2   2  13        6.69        7.42      0.99 o 
  -1   2  13        0.15        0.29      1.19 o 
   0   2  13       13.24       15.05      1.30 o 
   1   2  13       13.75       12.43      1.21 o 
   2   2  13      110.86      118.62      1.92 o 
   3   2  13        0.03        0.65      0.74 o 
   4   2  13        4.23        5.08      0.87 o 
   5   2  13        0.61        0.25      1.11 o 
   6   2  13       52.24       62.38      1.76 o 
  -1   3  13        2.03        2.44      1.30 o 
   0   3  13        0.12        1.17      1.25 o 
   1   3  13        0.55        0.90      1.17 o 
   2   3  13        1.76        1.46      0.80 o 
   3   3  13       25.11       25.75      0.93 o 
   4   3  13        2.49        5.23      0.84 o 
   5   3  13        0.26        0.00      0.81 o 
   0   4  13       54.21       66.23      1.84 o 
   1   4  13       20.12       20.20      1.42 o 
   2   4  13       16.01       16.57      2.05 o 
   3   4  13       21.58       20.19      0.95 o 
   4   4  13       28.84       36.32      1.06 o 
   5   4  13       16.24       19.47      1.01 o 
   1   5  13        1.73        0.00      1.41 o 
   2   5  13        3.59        4.53      1.24 o 
   3   5  13        2.43        9.36      1.06 o 
   4   5  13        0.19        0.56      0.90 o 
   1  -1  14       28.74       34.15      1.75 o 
   3  -1  14        4.81        4.33      1.25 o 
   0   0  14        3.71        3.82      1.38 o 
   1   0  14        1.21        1.72      0.98 o 
   2   0  14       11.67       11.09      1.49 o 
   3   0  14        0.69        0.00      1.43 o 
   4   0  14       52.13       52.32      2.02 o 
   0   1  14       11.50       12.20      2.14 o 
   1   1  14        1.44        0.70      0.74 o 
   2   1  14       26.46       18.37      1.53 o 
   3   1  14      105.53      119.76      2.22 o 
   4   1  14        1.34        0.77      0.85 o 
   0   2  14       29.46       38.53      1.56 o 
   1   2  14       15.18       15.60      1.36 o 
   2   2  14       10.01       11.00      1.29 o 
   3   2  14        0.12        0.61      1.19 o 
   4   2  14        3.26        3.29      1.14 o 
   1   3  14        8.88        9.89      1.35 o 
   2   3  14        6.60        4.91      1.32 o 
   3   3  14        3.04        0.71      0.83 o 
                                                 
